# Supplementary material for: Identification of a novel gene required for competitive growth at high temperature in the thermotolerant yeast Kluyveromyces marxianus
Source: Microbiology (Reading). 2022 Mar 25;168(3):001148. doi: 10.1099/mic.0.001148 (PMC9558357; doi:10.1099/mic.0.001148)
Supplement: Supplementary material 2 [file mic-168-1148-s002.xlsx]

## Sheet: Sheet1
Gene _id this work	(Fenton et al., 2021) Gene_id
KLMA_10001	KLMX_10001
KLMA_10002	KLMX_10002
KLMA_10003	KLMX_10003
KLMA_10004	KLMX_10004
KLMA_10005	KLMX_10005
KLMA_10006	KLMX_10006
KLMA_10007	KLMX_10007
KLMA_10008	KLMX_10008
KLMA_10009	KLMX_10009
KLMA_10010	KLMX_10010
KLMA_10011	KLMX_10011
KLMA_10012	KLMX_10012
KLMA_10013	KLMX_10013
KLMA_10014	KLMX_10014
KLMA_10015	KLMX_10015
KLMA_10016	KLMX_10016
KLMA_10017	KLMX_10017
KLMA_10018	KLMX_10018
KLMA_10019	KLMX_10019
KLMA_10020	KLMX_10020
KLMA_10021	KLMX_10021
KLMA_10022	KLMX_10022
KLMA_10023	KLMX_10023
KLMA_10024	KLMX_10024
KLMA_10025	KLMX_10025
KLMA_10026	KLMX_10026
KLMA_10027	KLMX_10027
KLMA_10028	KLMX_10028
KLMA_10029	KLMX_10029
KLMA_10030	KLMX_10030
KLMA_10031	KLMX_10031
KLMA_10032	KLMX_10032
KLMA_10033	KLMX_10033
KLMA_10034	KLMX_10034
KLMA_10035	KLMX_10035
KLMA_10036	KLMX_10036
KLMA_10037	KLMX_10037
KLMA_10038	KLMX_10038
KLMA_10039	KLMX_10039
KLMA_10040	KLMX_10040
KLMA_10041	KLMX_10041
KLMA_10042	KLMX_10042
KLMA_10043	KLMX_10043
KLMA_10044	KLMX_10044
KLMA_10045	KLMX_10045
KLMA_10046	KLMX_10046
KLMA_10047	KLMX_10047
KLMA_10048	KLMX_10048
KLMA_10049	KLMX_10049
KLMA_10050	KLMX_10050
KLMA_10051	KLMX_10051
KLMA_10052	KLMX_10052
KLMA_10053	KLMX_10053
KLMA_10054	KLMX_10054
KLMA_10055	KLMX_10055
KLMA_10056	KLMX_10056
KLMA_10057	KLMX_10057
KLMA_10058	KLMX_10058
KLMA_10059	KLMX_10059
KLMA_10060	KLMX_10060
KLMA_10061	KLMX_10061
KLMA_10062	KLMX_10062
KLMA_10063	KLMX_10063
KLMA_10064	KLMX_10064
KLMA_10065	KLMX_10065
KLMA_10066	KLMX_10066
KLMA_10067	KLMX_10067
KLMA_10068	KLMX_10068
KLMA_10069	KLMX_10069
KLMA_10070	KLMX_10070
KLMA_10071	KLMX_10071
KLMA_10072	KLMX_10072
KLMA_10073	KLMX_10073
KLMA_10074	KLMX_10074
KLMA_10075	KLMX_10075
KLMA_10076	KLMX_10076
KLMA_10077	KLMX_10077
KLMA_10078	KLMX_10078
KLMA_10079	KLMX_10079
KLMA_10080	KLMX_10080
KLMA_10081	KLMX_10081
	KLMX_10082
KLMA_10083	KLMX_10083
KLMA_10084	KLMX_10084
KLMA_10085	KLMX_10085
KLMA_10086	KLMX_10086
KLMA_10087	KLMX_10087
KLMA_10088	KLMX_10088
KLMA_10089	KLMX_10089
KLMA_10090	KLMX_10090
KLMA_10091	KLMX_10091
KLMA_10092	KLMX_10092
KLMA_10093	KLMX_10093
KLMA_10094	KLMX_10094
KLMA_10095	KLMX_10095
KLMA_10096	KLMX_10096
KLMA_10097	KLMX_10097
KLMA_10098	KLMX_10098
KLMA_10099	KLMX_10099
KLMA_10100	KLMX_10100
KLMA_10101	KLMX_10101
KLMA_10102	KLMX_10102
KLMA_10103	KLMX_10103
KLMA_10104	KLMX_10104
KLMA_10105	KLMX_10105
KLMA_10106	KLMX_10106
KLMA_10107	KLMX_10107
KLMA_10108	KLMX_10108
KLMA_10109	KLMX_10109
KLMA_10110	KLMX_10110
KLMA_10111	KLMX_10111
KLMA_10112	KLMX_10112
KLMA_10113	KLMX_10113
KLMA_10114	KLMX_10114
KLMA_10115	KLMX_10115
KLMA_10116	KLMX_10116
KLMA_10117	KLMX_10117
KLMA_10118	KLMX_10118
KLMA_10119	KLMX_10119
ENSRNA049514913	ENSRNA049514913
KLMA_10120	KLMX_10120
KLMA_10121	KLMX_10121
KLMA_10122	KLMX_10122
KLMA_10123	KLMX_10123
KLMA_10124	KLMX_10124
KLMA_10125	KLMX_10125
KLMA_10126	KLMX_10126
KLMA_10127	KLMX_10127
KLMA_10128	KLMX_10128
KLMA_10129	KLMX_10129
KLMA_10130	KLMX_10130
KLMA_10131	KLMX_10131
KLMA_10132	KLMX_10132
KLMA_10133	KLMX_10133
KLMA_10134	KLMX_10134
KLMA_10135	KLMX_10135
KLMA_10136	KLMX_10136
KLMA_10137	KLMX_10137
KLMA_10138	KLMX_10138
KLMA_10139	KLMX_10139
KLMA_10140	KLMX_10140
KLMA_10141	KLMX_10141
KLMA_10142	KLMX_10142
KLMA_10143	KLMX_10143
	KLMX_10144
KLMA_10144	KLMX_10145
KLMA_10145	KLMX_10146
KLMA_10146	KLMX_10147
KLMA_10147	KLMX_10148
KLMA_10148	KLMX_10149
KLMA_10149	KLMX_10150
KLMA_10150	KLMX_10151
KLMA_10151	KLMX_10152
KLMA_10152	KLMX_10153
KLMA_10153	KLMX_10154
KLMA_10154	KLMX_10155
KLMA_10155	KLMX_10156
KLMA_10156	KLMX_10157
KLMA_10157	KLMX_10158
KLMA_10158	KLMX_10159
KLMA_10159	KLMX_10160
KLMA_10160	KLMX_10161
KLMA_10161	KLMX_10162
KLMA_10162	KLMX_10163
KLMA_10163	KLMX_10164
KLMA_10164	KLMX_10165
KLMA_10165	KLMX_10166
KLMA_10166	KLMX_10167
KLMA_10167	KLMX_10168
KLMA_10168	KLMX_10169
KLMA_10169	KLMX_10170
KLMA_10170	KLMX_10171
KLMA_10171	KLMX_10172
KLMA_10172	KLMX_10173
KLMA_10173	KLMX_10174
KLMA_10174	KLMX_10175
KLMA_10175	KLMX_10176
KLMA_10176	KLMX_10177
KLMA_10177	KLMX_10178
KLMA_10178	KLMX_10179
KLMA_10179	KLMX_10180
KLMA_10180	KLMX_10181
KLMA_10181	KLMX_10182
KLMA_10182	KLMX_10183
KLMA_10183	KLMX_10184
KLMA_10184	KLMX_10185
KLMA_10185	KLMX_10186
KLMA_10186	KLMX_10187
KLMA_10187	KLMX_10188
KLMA_10188	KLMX_10189
KLMA_10189	KLMX_10190
KLMA_10190	KLMX_10191
KLMA_10191	KLMX_10192
KLMA_10192	KLMX_10193
KLMA_10193	KLMX_10194
KLMA_10194	KLMX_10195
KLMA_10195	KLMX_10196
KLMA_10196	KLMX_10197
KLMA_10197	KLMX_10198
KLMA_10198	KLMX_10199
KLMA_10199	KLMX_10200
KLMA_10200	KLMX_10201
KLMA_10201	KLMX_10202
KLMA_10202	KLMX_10203
KLMA_10203	KLMX_10204
KLMA_10204	KLMX_10205
KLMA_10205	KLMX_10206
KLMA_10206	KLMX_10207
KLMA_10207	KLMX_10208
KLMA_10208	KLMX_10209
KLMA_10209	KLMX_10210
KLMA_10210	KLMX_10211
KLMA_10211	KLMX_10212
KLMA_10212	KLMX_10213
KLMA_10213	KLMX_10214
KLMA_10214	KLMX_10215
KLMA_10215	KLMX_10216
KLMA_10216	KLMX_10217
KLMA_10217	KLMX_10218
ENSRNA049514881	ENSRNA049514881
KLMA_10218	KLMX_10219
KLMA_10219	KLMX_10220
KLMA_10220	KLMX_10221
KLMA_10221	KLMX_10222
KLMA_10222	KLMX_10223
KLMA_10223	KLMX_10224
KLMA_10224	KLMX_10225
KLMA_10225	KLMX_10226
KLMA_R101	KLMX_R101
KLMA_10226	KLMX_10227
KLMA_10227	KLMX_10228
KLMA_10228	KLMX_10229
KLMA_10229	KLMX_10230
KLMA_10230	KLMX_10231
KLMA_10231	KLMX_10232
KLMA_R102	KLMX_R102
KLMA_10232	KLMX_10233
KLMA_10233	KLMX_10234
KLMA_10234	KLMX_10235
KLMA_10235	KLMX_10236
KLMA_10236	KLMX_10237
KLMA_10237	KLMX_10238
KLMA_10238	KLMX_10239
KLMA_10239	KLMX_10240
KLMA_10240	KLMX_10241
KLMA_10241	KLMX_10242
KLMA_10242	KLMX_10243
KLMA_10243	KLMX_10244
KLMA_10244	KLMX_10245
KLMA_10245	KLMX_10246
KLMA_10246	KLMX_10247
KLMA_10247	KLMX_10248
KLMA_R103	KLMX_R103
KLMA_10248	KLMX_10249
KLMA_10249	KLMX_10250
KLMA_10250	KLMX_10251
KLMA_10251	KLMX_10252
KLMA_10252	KLMX_10253
KLMA_10253	KLMX_10254
KLMA_10254	KLMX_10255
KLMA_10255	KLMX_10256
KLMA_10256	KLMX_10257
KLMA_10257	KLMX_10258
KLMA_10258	KLMX_10259
KLMA_10259	KLMX_10260
KLMA_10260	KLMX_10261
KLMA_10261	KLMX_10262
KLMA_10262	KLMX_10263
KLMA_10263	KLMX_10264
KLMA_10264	KLMX_10265
KLMA_10265	KLMX_10266
KLMA_10266	KLMX_10267
KLMA_10267	KLMX_10268
KLMA_10268	KLMX_10269
KLMA_10269	KLMX_10270
KLMA_10270	KLMX_10271
KLMA_10271	KLMX_10272
KLMA_10272	KLMX_10273
KLMA_R104	KLMX_R104
KLMA_10273	KLMX_10274
KLMA_10274	KLMX_10275
KLMA_10275	KLMX_10276
KLMA_10276	KLMX_10277
KLMA_10277	KLMX_10278
KLMA_10278	KLMX_10279
KLMA_10279	KLMX_10280
KLMA_10280	KLMX_10281
KLMA_10281	KLMX_10282
KLMA_10282	KLMX_10283
KLMA_10283	KLMX_10284
KLMA_10284	KLMX_10285
KLMA_10285	KLMX_10286
KLMA_10286	KLMX_10287
KLMA_10287	KLMX_10288
KLMA_10288	KLMX_10289
KLMA_10289	KLMX_10290
KLMA_10290	KLMX_10291
KLMA_10291	KLMX_10292
KLMA_10292	KLMX_10293
KLMA_10293	KLMX_10294
KLMA_10294	KLMX_10295
KLMA_10295	KLMX_10296
KLMA_10296	KLMX_10297
KLMA_10297	KLMX_10298
KLMA_10298	KLMX_10299
KLMA_10299	KLMX_10300
KLMA_10300	KLMX_10301
KLMA_10301	KLMX_10302
KLMA_10302	KLMX_10303
KLMA_10303	KLMX_10304
KLMA_10304	KLMX_10305
KLMA_10305	KLMX_10306
KLMA_10306	KLMX_10307
KLMA_10307	KLMX_10308
KLMA_10308	KLMX_10309
ENSRNA049514867	ENSRNA049514867
KLMA_10309	KLMX_10310
KLMA_10310	KLMX_10311
KLMA_10311	KLMX_10312
KLMA_10312	KLMX_10313
KLMA_10313	KLMX_10314
KLMA_10314	KLMX_10315
KLMA_10315	KLMX_10316
KLMA_10316	KLMX_10317
KLMA_10317	KLMX_10318
KLMA_10318	KLMX_10319
KLMA_10319	KLMX_10320
KLMA_10320	KLMX_10321
KLMA_10321	KLMX_10322
KLMA_10322	KLMX_10323
KLMA_10323	KLMX_10324
KLMA_10324	KLMX_10325
KLMA_10325	KLMX_10326
KLMA_10326	KLMX_10327
KLMA_10327	KLMX_10328
KLMA_10328	KLMX_10329
KLMA_10329	KLMX_10330
KLMA_10330	KLMX_10331
KLMA_10331	KLMX_10332
KLMA_10332	KLMX_10333
KLMA_10333	KLMX_10334
KLMA_10334	KLMX_10335
KLMA_10335	KLMX_10336
KLMA_10336	KLMX_10337
KLMA_10337	KLMX_10338
KLMA_10338	KLMX_10339
KLMA_10339	KLMX_10340
KLMA_10340	KLMX_10341
KLMA_10341	KLMX_10342
KLMA_10342	KLMX_10343
KLMA_10343	KLMX_10344
KLMA_10344	KLMX_10345
KLMA_10345	KLMX_10346
KLMA_10346	KLMX_10347
	KLMX_10348
KLMA_10348	KLMX_10349
ENSRNA049514931	ENSRNA049514931
ENSRNA049514948	ENSRNA049514948
KLMA_10350	KLMX_10350
KLMA_10351	KLMX_10351
KLMA_10352	KLMX_10352
KLMA_R105	KLMX_R105
KLMA_10353	KLMX_10353
KLMA_10354	KLMX_10354
KLMA_10355	KLMX_10355
KLMA_10356	KLMX_10356
KLMA_10357	KLMX_10357
KLMA_10358	KLMX_10358
KLMA_10359	KLMX_10359
KLMA_10360	KLMX_10360
KLMA_10361	KLMX_10361
KLMA_10362	KLMX_10362
KLMA_10363	KLMX_10363
KLMA_10364	KLMX_10364
KLMA_10365	KLMX_10365
KLMA_10366	KLMX_10366
KLMA_10367	KLMX_10367
KLMA_10368	KLMX_10368
KLMA_10369	KLMX_10369
KLMA_10370	KLMX_10370
KLMA_10371	KLMX_10371
KLMA_10372	KLMX_10372
KLMA_10373	KLMX_10373
KLMA_10374	KLMX_10374
KLMA_10375	KLMX_10375
KLMA_10376	KLMX_10376
KLMA_10377	KLMX_10377
KLMA_10378	KLMX_10378
KLMA_10379	KLMX_10379
KLMA_10380	KLMX_10380
KLMA_10381	KLMX_10381
KLMA_10382	KLMX_10382
KLMA_R106	KLMX_R106
ENSRNA049573557	ENSRNA049573557
KLMA_10383	KLMX_10383
KLMA_10384	KLMX_10384
KLMA_10385	KLMX_10385
KLMA_10386	KLMX_10386
KLMA_10387	KLMX_10387
KLMA_10388	KLMX_10388
KLMA_10389	KLMX_10389
KLMA_10390	KLMX_10390
KLMA_10391	KLMX_10391
KLMA_10392	KLMX_10392
	KLMX_10393
KLMA_10393	KLMX_10394
KLMA_10394	KLMX_10395
KLMA_10395	KLMX_10396
KLMA_10396	KLMX_10397
KLMA_10397	KLMX_10398
KLMA_10398	KLMX_10399
KLMA_10399	KLMX_10400
KLMA_10400	KLMX_10401
KLMA_10401	KLMX_10402
	KLMX_10403
KLMA_10402	KLMX_10404
KLMA_10403	KLMX_10405
KLMA_10404	KLMX_10406
KLMA_10405	KLMX_10407
KLMA_10406	KLMX_10408
KLMA_10407	KLMX_10409
KLMA_10408	KLMX_10410
KLMA_10409	KLMX_10411
KLMA_10410	KLMX_10412
KLMA_10411	KLMX_10413
KLMA_10412	KLMX_10414
KLMA_10413	KLMX_10415
KLMA_10414	KLMX_10416
KLMA_10415	KLMX_10417
KLMA_10416	KLMX_10418
KLMA_10417	KLMX_10419
KLMA_10418	KLMX_10420
KLMA_10419	KLMX_10421
KLMA_10420	KLMX_10422
KLMA_10421	KLMX_10423
KLMA_10422	KLMX_10424
KLMA_10423	KLMX_10425
KLMA_10424	KLMX_10426
KLMA_10425	KLMX_10427
KLMA_10426	KLMX_10428
KLMA_10427	KLMX_10429
KLMA_10428	KLMX_10430
KLMA_10429	KLMX_10431
KLMA_10430	KLMX_10432
KLMA_10431	KLMX_10433
KLMA_10432	KLMX_10434
KLMA_10433	KLMX_10435
KLMA_R107	KLMX_R107
KLMA_10434	KLMX_10436
KLMA_10435	KLMX_10437
KLMA_10436	KLMX_10438
KLMA_10437	KLMX_10439
KLMA_10438	KLMX_10440
	KLMX_10441
KLMA_R108	KLMX_R108
ENSRNA049575126	ENSRNA049575126
KLMA_R109	KLMX_R109
KLMA_10439	KLMX_10442
KLMA_10440	KLMX_10443
KLMA_10441	KLMX_10444
	KLMX_10445
KLMA_10443	KLMX_10446
KLMA_10444	KLMX_10447
KLMA_10445	KLMX_10448
KLMA_10446	KLMX_10449
KLMA_10447	KLMX_10450
KLMA_R110	KLMX_R110
ENSRNA049514835	ENSRNA049514835
KLMA_10448	KLMX_10451
KLMA_R111	KLMX_R111
ENSRNA049575009	ENSRNA049575009
KLMA_10449	KLMX_10452
KLMA_10450	KLMX_10453
KLMA_10451	KLMX_10454
KLMA_10452	KLMX_10455
KLMA_10453	KLMX_10456
KLMA_10454	KLMX_10457
KLMA_10455	KLMX_10458
	KLMX_10459
KLMA_10457	KLMX_10460
KLMA_10458	KLMX_10461
KLMA_10459	KLMX_10462
KLMA_10460	KLMX_10463
KLMA_10461	KLMX_10464
KLMA_10462	KLMX_10465
KLMA_10463	KLMX_10466
KLMA_10464	KLMX_10467
KLMA_R112	KLMX_R112
ENSRNA049573740	ENSRNA049573740
KLMA_R113	KLMX_R113
ENSRNA049573816	ENSRNA049573816
KLMA_10465	KLMX_10468
KLMA_R114	KLMX_R114
KLMA_10466	KLMX_10469
KLMA_10467	KLMX_10470
KLMA_10468	KLMX_10471
KLMA_10469	KLMX_10472
KLMA_10470	KLMX_10473
KLMA_10471	KLMX_10474
KLMA_10472	KLMX_10475
KLMA_10473	KLMX_10476
KLMA_R115	KLMX_R115
ENSRNA049573873	ENSRNA049573873
KLMA_10474	KLMX_10477
KLMA_10475	KLMX_10478
KLMA_10476	KLMX_10479
KLMA_10477	KLMX_10480
KLMA_10478	KLMX_10481
KLMA_10479	KLMX_10482
KLMA_10480	KLMX_10483
KLMA_10481	KLMX_10484
KLMA_10482	KLMX_10485
KLMA_10483	KLMX_10486
KLMA_10484	KLMX_10487
KLMA_10485	KLMX_10488
KLMA_10486	KLMX_10489
KLMA_R116	KLMX_R116
ENSRNA049574955	ENSRNA049574955
KLMA_10487	KLMX_10490
KLMA_10488	KLMX_10491
KLMA_10489	KLMX_10492
KLMA_10490	KLMX_10493
KLMA_10491	KLMX_10494
KLMA_10492	KLMX_10495
KLMA_10493	KLMX_10496
KLMA_10494	KLMX_10497
KLMA_10495	KLMX_10498
KLMA_10496	KLMX_10499
KLMA_10497	KLMX_10500
KLMA_10498	KLMX_10501
KLMA_10499	KLMX_10502
KLMA_10500	KLMX_10503
KLMA_10501	KLMX_10504
KLMA_10502	KLMX_10505
KLMA_10503	KLMX_10506
KLMA_10504	KLMX_10507
KLMA_10505	KLMX_10508
KLMA_10506	KLMX_10509
KLMA_10507	KLMX_10510
KLMA_10508	KLMX_10511
KLMA_10509	KLMX_10512
KLMA_10510	KLMX_10513
KLMA_R117	KLMX_R117
KLMA_10511	KLMX_10514
KLMA_10512	KLMX_10515
KLMA_10513	KLMX_10516
KLMA_10514	KLMX_10517
KLMA_10515	KLMX_10518
KLMA_10516	KLMX_10519
KLMA_10517	KLMX_10520
	KLMX_10521
KLMA_10519	KLMX_10522
KLMA_10520	KLMX_10523
KLMA_10521	KLMX_10524
KLMA_10522	KLMX_10525
KLMA_10523	KLMX_10526
KLMA_10524	KLMX_10527
KLMA_10525	KLMX_10528
KLMA_10526	KLMX_10529
KLMA_10527	KLMX_10530
KLMA_10528	KLMX_10531
KLMA_10529	KLMX_10532
KLMA_R118	KLMX_R118
KLMA_10530	KLMX_10533
KLMA_10531	KLMX_10534
KLMA_10532	KLMX_10535
KLMA_10533	KLMX_10536
KLMA_10534	KLMX_10537
KLMA_R119	KLMX_R119
ENSRNA049574914	ENSRNA049574914
KLMA_10535	KLMX_10538
KLMA_10536	KLMX_10539
KLMA_10537	KLMX_10540
KLMA_10538	KLMX_10541
KLMA_10539	KLMX_10542
KLMA_R120	KLMX_R120
KLMA_10540	KLMX_10543
KLMA_10541	KLMX_10544
KLMA_10542	KLMX_10545
KLMA_10543	KLMX_10546
KLMA_10544	KLMX_10547
KLMA_10545	KLMX_10548
KLMA_10546	KLMX_10549
KLMA_10547	KLMX_10550
KLMA_10548	KLMX_10551
KLMA_10549	KLMX_10552
KLMA_10550	KLMX_10553
KLMA_10551	KLMX_10554
KLMA_10552	KLMX_10555
KLMA_10553	KLMX_10556
KLMA_10554	KLMX_10557
KLMA_R121	KLMX_R121
ENSRNA049574021	ENSRNA049574021
KLMA_10555	KLMX_10558
KLMA_10556	KLMX_10559
KLMA_10557	KLMX_10560
KLMA_10558	KLMX_10561
KLMA_10559	KLMX_10562
KLMA_R122	KLMX_R122
ENSRNA049574105	ENSRNA049574105
KLMA_10560	KLMX_10563
KLMA_10561	KLMX_10564
KLMA_10562	KLMX_10565
KLMA_10563	KLMX_10566
KLMA_10564	KLMX_10567
KLMA_10565	KLMX_10568
KLMA_10566	KLMX_10569
KLMA_10567	KLMX_10570
KLMA_10568	KLMX_10571
KLMA_10569	KLMX_10572
KLMA_10570	KLMX_10573
KLMA_10571	KLMX_10574
KLMA_10572	KLMX_10575
KLMA_10573	KLMX_10576
KLMA_10574	KLMX_10577
KLMA_10575	KLMX_10578
KLMA_10576	KLMX_10579
KLMA_10577	KLMX_10580
KLMA_10578	KLMX_10581
KLMA_10579	KLMX_10582
KLMA_10580	KLMX_10583
KLMA_10581	KLMX_10584
KLMA_10582	KLMX_10585
KLMA_10583	KLMX_10586
KLMA_10584	KLMX_10587
KLMA_10585	KLMX_10588
KLMA_10586	KLMX_10589
KLMA_10587	KLMX_10590
KLMA_R123	KLMX_R123
KLMA_10588	KLMX_10591
KLMA_10589	KLMX_10592
KLMA_10590	KLMX_10593
KLMA_10591	KLMX_10594
KLMA_10592	KLMX_10595
KLMA_10593	KLMX_10596
KLMA_10594	KLMX_10597
KLMA_10595	KLMX_10598
KLMA_10596	KLMX_10599
KLMA_10597	KLMX_10600
KLMA_10598	KLMX_10601
KLMA_10599	KLMX_10602
KLMA_10600	KLMX_10603
KLMA_10601	KLMX_10604
KLMA_10602	KLMX_10605
KLMA_10603	KLMX_10606
KLMA_10604	KLMX_10607
KLMA_10605	KLMX_10608
KLMA_10606	KLMX_10609
KLMA_10607	KLMX_10610
KLMA_10608	KLMX_10611
KLMA_10609	KLMX_10612
KLMA_10610	KLMX_10613
KLMA_10611	KLMX_10614
KLMA_10612	KLMX_10615
KLMA_10613	KLMX_10616
KLMA_10614	KLMX_10617
KLMA_10615	KLMX_10618
KLMA_10616	KLMX_10619
KLMA_10617	KLMX_10620
KLMA_10618	KLMX_10621
KLMA_10619	KLMX_10622
KLMA_10620	KLMX_10623
KLMA_10621	KLMX_10624
KLMA_10622	KLMX_10625
KLMA_10623	KLMX_10626
KLMA_10624	KLMX_10627
KLMA_10625	KLMX_10628
KLMA_10626	KLMX_10629
KLMA_10627	KLMX_10630
KLMA_10628	KLMX_10631
KLMA_R124	KLMX_R124
KLMA_10629	KLMX_10632
KLMA_10630	KLMX_10633
KLMA_10631	KLMX_10634
KLMA_10632	KLMX_10635
KLMA_10633	KLMX_10636
KLMA_10634	KLMX_10637
KLMA_10635	KLMX_10638
KLMA_10636	KLMX_10639
KLMA_10637	KLMX_10640
KLMA_10638	KLMX_10641
KLMA_10640	KLMX_10642
KLMA_10641	KLMX_10643
KLMA_10642	KLMX_10644
KLMA_10643	KLMX_10645
KLMA_10644	KLMX_10646
KLMA_10645	KLMX_10647
KLMA_10646	KLMX_10648
KLMA_R125	KLMX_R125
ENSRNA049574762	ENSRNA049574762
KLMA_10647	KLMX_10649
KLMA_10648	KLMX_10650
KLMA_10649	KLMX_10651
KLMA_10650	KLMX_10652
KLMA_10651	KLMX_10653
KLMA_10652	KLMX_10654
KLMA_10653	KLMX_10655
KLMA_10654	KLMX_10656
KLMA_10655	KLMX_10657
KLMA_10656	KLMX_10658
KLMA_10657	KLMX_10659
KLMA_10658	KLMX_10660
KLMA_10660	KLMX_10661
KLMA_10661	KLMX_10662
KLMA_10662	KLMX_10663
KLMA_10663	KLMX_10664
KLMA_10664	KLMX_10665
KLMA_10665	KLMX_10666
KLMA_R126	KLMX_R126
KLMA_10666	KLMX_10667
KLMA_10667	KLMX_10668
KLMA_10668	KLMX_10669
KLMA_10669	KLMX_10670
KLMA_10670	KLMX_10671
KLMA_10671	KLMX_10672
KLMA_10672	KLMX_10673
KLMA_10673	KLMX_10674
KLMA_10674	KLMX_10675
KLMA_10675	KLMX_10676
KLMA_10676	KLMX_10677
KLMA_10677	KLMX_10678
KLMA_10678	KLMX_10679
KLMA_10679	KLMX_10680
KLMA_10680	KLMX_10681
KLMA_10681	KLMX_10682
KLMA_10682	KLMX_10683
KLMA_R127	KLMX_R127
KLMA_10683	KLMX_10684
KLMA_10684	KLMX_10685
KLMA_10685	KLMX_10686
KLMA_10686	KLMX_10687
KLMA_10687	KLMX_10688
KLMA_10688	KLMX_10689
KLMA_10689	KLMX_10690
KLMA_10690	KLMX_10691
KLMA_10691	KLMX_10692
KLMA_10692	KLMX_10693
KLMA_10693	KLMX_10694
KLMA_10694	KLMX_10695
KLMA_10695	KLMX_10696
KLMA_10696	KLMX_10697
KLMA_10697	KLMX_10698
KLMA_10698	KLMX_10699
KLMA_10699	KLMX_10700
KLMA_10700	KLMX_10701
KLMA_10701	KLMX_10702
KLMA_10702	KLMX_10703
KLMA_10703	KLMX_10704
KLMA_10704	KLMX_10705
KLMA_10705	KLMX_10706
KLMA_10706	KLMX_10707
KLMA_10707	KLMX_10708
KLMA_10708	KLMX_10709
KLMA_10709	KLMX_10710
KLMA_10710	KLMX_10711
KLMA_10711	KLMX_10712
KLMA_10712	KLMX_10713
KLMA_10713	KLMX_10714
KLMA_10714	KLMX_10715
KLMA_R128	KLMX_R128
ENSRNA049574550	ENSRNA049574550
KLMA_10715	KLMX_10716
KLMA_10716	KLMX_10717
KLMA_10717	KLMX_10718
KLMA_10718	KLMX_10719
KLMA_10719	KLMX_10720
KLMA_R129	KLMX_R129
KLMA_10720	KLMX_10721
KLMA_10721	KLMX_10722
KLMA_10722	KLMX_10723
KLMA_10723	KLMX_10724
KLMA_10724	KLMX_10725
KLMA_10725	KLMX_10726
KLMA_10726	KLMX_10727
KLMA_10727	KLMX_10728
KLMA_10728	KLMX_10729
KLMA_10729	KLMX_10730
KLMA_10730	KLMX_10731
KLMA_10731	KLMX_10732
KLMA_R130	KLMX_R130
KLMA_10732	KLMX_10733
KLMA_10733	KLMX_10734
KLMA_10734	KLMX_10735
KLMA_10735	KLMX_10736
KLMA_10736	KLMX_10737
KLMA_10737	KLMX_10738
KLMA_10738	KLMX_10739
ENSRNA049514848	ENSRNA049514848
KLMA_10739	KLMX_10740
KLMA_10740	KLMX_10741
KLMA_10741	KLMX_10742
KLMA_10742	KLMX_10743
KLMA_10743	KLMX_10744
KLMA_10744	KLMX_10745
KLMA_10745	KLMX_10746
KLMA_10746	KLMX_10747
KLMA_10747	KLMX_10748
KLMA_10748	KLMX_10749
KLMA_10749	KLMX_10750
KLMA_10750	KLMX_10751
KLMA_10751	KLMX_10752
KLMA_10752	KLMX_10753
KLMA_10753	KLMX_10754
KLMA_10754	KLMX_10755
KLMA_10755	KLMX_10756
KLMA_10756	KLMX_10757
KLMA_10757	KLMX_10758
KLMA_10758	KLMX_10759
KLMA_10759	KLMX_10760
KLMA_10760	KLMX_10761
KLMA_10761	KLMX_10762
KLMA_10762	KLMX_10763
KLMA_10763	KLMX_10764
KLMA_10764	KLMX_10765
KLMA_10765	KLMX_10766
KLMA_10766	KLMX_10767
KLMA_10767	KLMX_10768
KLMA_10768	KLMX_10769
KLMA_10769	KLMX_10770
KLMA_10770	KLMX_10771
KLMA_10771	KLMX_10772
KLMA_10772	KLMX_10773
KLMA_10773	KLMX_10774
KLMA_10774	KLMX_10775
KLMA_10775	KLMX_10776
KLMA_10776	KLMX_10777
KLMA_10777	KLMX_10778
KLMA_10778	KLMX_10779
	KLMX_10780
KLMA_10780	KLMX_10781
KLMA_10781	KLMX_10782
KLMA_10782	KLMX_10783
KLMA_10783	KLMX_10784
KLMA_10784	KLMX_10785
	KLMX_10786
KLMA_R131	KLMX_R131
ENSRNA049574605	ENSRNA049574605
KLMA_10785	KLMX_10787
KLMA_10786	KLMX_10788
KLMA_10787	KLMX_10789
KLMA_10788	KLMX_10790
KLMA_10789	KLMX_10791
KLMA_10790	KLMX_10792
KLMA_10791	KLMX_10793
KLMA_10792	KLMX_10794
KLMA_10793	KLMX_10795
KLMA_10794	KLMX_10796
KLMA_10795	KLMX_10797
KLMA_10796	KLMX_10798
KLMA_10797	KLMX_10799
KLMA_10798	KLMX_10800
KLMA_10799	KLMX_10801
KLMA_10800	KLMX_10802
KLMA_10801	KLMX_10803
KLMA_10802	KLMX_10804
KLMA_10803	KLMX_10805
KLMA_10804	KLMX_10806
	KLMX_10807
KLMA_10805	KLMX_10808
KLMA_10806	KLMX_10809
KLMA_10807	KLMX_10810
KLMA_10808	KLMX_10811
KLMA_10809	KLMX_10812
KLMA_10810	KLMX_10813
KLMA_10811	KLMX_10814
KLMA_10812	KLMX_10815
KLMA_10813	KLMX_10816
KLMA_10814	KLMX_10817
KLMA_10815	KLMX_10818
KLMA_10816	KLMX_10819
KLMA_10817	KLMX_10820
KLMA_10818	KLMX_10821
KLMA_10819	KLMX_10822
KLMA_10820	KLMX_10823
KLMA_10821	KLMX_10824
KLMA_10822	KLMX_10825
KLMA_10823	KLMX_10826
KLMA_10824	KLMX_10827
KLMA_10825	KLMX_10828
KLMA_10826	KLMX_10829
KLMA_10827	KLMX_10830
KLMA_10828	KLMX_10831
KLMA_10829	KLMX_10832
KLMA_10830	KLMX_10833
KLMA_10831	KLMX_10834
KLMA_10832	KLMX_10835
KLMA_10833	KLMX_10836
KLMA_10834	KLMX_10837
KLMA_10835	KLMX_10838
KLMA_10836	KLMX_10839
KLMA_10837	KLMX_10840
KLMA_10838	KLMX_10841
KLMA_10839	KLMX_10842
KLMA_10840	KLMX_10843
KLMA_10841	KLMX_10844
KLMA_10842	KLMX_10845
KLMA_20001	KLMX_20001
KLMA_20002	KLMX_20002
KLMA_20003	KLMX_20003
KLMA_20004	KLMX_20004
KLMA_20005	KLMX_20005
KLMA_20006	KLMX_20006
KLMA_20007	KLMX_20007
KLMA_20008	KLMX_20008
KLMA_20009	KLMX_20009
KLMA_20010	KLMX_20010
KLMA_20011	KLMX_20011
KLMA_20012	KLMX_20012
KLMA_20013	KLMX_20013
KLMA_20014	KLMX_20014
KLMA_20015	KLMX_20015
KLMA_20016	KLMX_20016
KLMA_20017	KLMX_20017
KLMA_20018	KLMX_20018
KLMA_20019	KLMX_20019
KLMA_20020	KLMX_20020
KLMA_20021	KLMX_20021
KLMA_20022	KLMX_20022
KLMA_20023	KLMX_20023
KLMA_20024	KLMX_20024
KLMA_20025	KLMX_20025
KLMA_20026	KLMX_20026
KLMA_20027	KLMX_20027
KLMA_20028	KLMX_20028
KLMA_20029	KLMX_20029
KLMA_20030	KLMX_20030
KLMA_20031	KLMX_20031
KLMA_20032	KLMX_20032
KLMA_20033	KLMX_20033
KLMA_20034	KLMX_20034
KLMA_20035	KLMX_20035
KLMA_20036	KLMX_20036
KLMA_20037	KLMX_20037
KLMA_20038	KLMX_20038
KLMA_20039	KLMX_20039
KLMA_20040	KLMX_20040
KLMA_20041	KLMX_20041
KLMA_20042	KLMX_20042
KLMA_20043	KLMX_20043
KLMA_20044	KLMX_20044
KLMA_20045	KLMX_20045
KLMA_20046	KLMX_20046
KLMA_20047	KLMX_20047
KLMA_20048	KLMX_20048
KLMA_20049	KLMX_20049
KLMA_20050	KLMX_20050
KLMA_20051	KLMX_20051
KLMA_20052	KLMX_20052
KLMA_R201	KLMX_R201
KLMA_20053	KLMX_20053
KLMA_20054	KLMX_20054
KLMA_20055	KLMX_20055
KLMA_20056	KLMX_20056
KLMA_20057	KLMX_20057
KLMA_20058	KLMX_20058
KLMA_20059	KLMX_20059
KLMA_20060	KLMX_20060
KLMA_20061	KLMX_20061
KLMA_20062	KLMX_20062
KLMA_20063	KLMX_20063
KLMA_20064	KLMX_20064
KLMA_20065	KLMX_20065
KLMA_20066	KLMX_20066
KLMA_20067	KLMX_20067
KLMA_20068	KLMX_20068
KLMA_20069	KLMX_20069
KLMA_20070	KLMX_20070
KLMA_20071	KLMX_20071
KLMA_20072	KLMX_20072
KLMA_20073	KLMX_20073
KLMA_20074	KLMX_20074
KLMA_20075	KLMX_20075
KLMA_20076	KLMX_20076
KLMA_20077	KLMX_20077
KLMA_20078	KLMX_20078
KLMA_20079	KLMX_20079
KLMA_20080	KLMX_20080
KLMA_20081	KLMX_20081
KLMA_20082	KLMX_20082
KLMA_20083	KLMX_20083
KLMA_20084	KLMX_20084
KLMA_20085	KLMX_20085
KLMA_20086	KLMX_20086
KLMA_20087	KLMX_20087
KLMA_20088	KLMX_20088
KLMA_20089	KLMX_20089
KLMA_20090	KLMX_20090
KLMA_20091	KLMX_20091
KLMA_20092	KLMX_20092
KLMA_20093	KLMX_20093
KLMA_20094	KLMX_20094
KLMA_20095	KLMX_20095
KLMA_R202	KLMX_R202
KLMA_20096	KLMX_20096
KLMA_20097	KLMX_20097
KLMA_20098	KLMX_20098
KLMA_20099	KLMX_20099
KLMA_20100	KLMX_20100
KLMA_20101	KLMX_20101
KLMA_20102	KLMX_20102
KLMA_20103	KLMX_20103
KLMA_20104	KLMX_20104
KLMA_R203	KLMX_R203
ENSRNA049579659	ENSRNA049579659
KLMA_20105	KLMX_20105
KLMA_20106	KLMX_20106
KLMA_R204	KLMX_R204
KLMA_20107	KLMX_20107
KLMA_20108	KLMX_20108
KLMA_20109	KLMX_20109
KLMA_20110	KLMX_20110
KLMA_20111	KLMX_20111
KLMA_20112	KLMX_20112
KLMA_20113	KLMX_20113
KLMA_20114	KLMX_20114
KLMA_20115	KLMX_20115
KLMA_20116	KLMX_20116
KLMA_20117	KLMX_20117
KLMA_20118	KLMX_20118
KLMA_20119	KLMX_20119
KLMA_20120	KLMX_20120
KLMA_20121	KLMX_20121
KLMA_20122	KLMX_20122
KLMA_20123	KLMX_20123
KLMA_20124	KLMX_20124
KLMA_20125	KLMX_20125
KLMA_20126	KLMX_20126
KLMA_20127	KLMX_20127
KLMA_20128	KLMX_20128
KLMA_20129	KLMX_20129
KLMA_20130	KLMX_20130
KLMA_20131	KLMX_20131
KLMA_20132	KLMX_20132
KLMA_20133	KLMX_20133
KLMA_20134	KLMX_20134
KLMA_20135	KLMX_20135
KLMA_R205	KLMX_R205
KLMA_20136	KLMX_20136
KLMA_20137	KLMX_20137
KLMA_20138	KLMX_20138
KLMA_20139	KLMX_20139
KLMA_20140	KLMX_20140
KLMA_20141	KLMX_20141
KLMA_20142	KLMX_20142
KLMA_20143	KLMX_20143
ENSRNA049515208	ENSRNA049515208
KLMA_20144	KLMX_20144
KLMA_20145	KLMX_20145
KLMA_20146	KLMX_20146
KLMA_20147	KLMX_20147
KLMA_20148	KLMX_20148
KLMA_20149	KLMX_20149
KLMA_20150	KLMX_20150
KLMA_20151	KLMX_20151
KLMA_20152	KLMX_20152
KLMA_20153	KLMX_20153
KLMA_20154	KLMX_20154
KLMA_20155	KLMX_20155
KLMA_20156	KLMX_20156
KLMA_20157	KLMX_20157
KLMA_20158	KLMX_20158
KLMA_20159	KLMX_20159
KLMA_20160	KLMX_20160
KLMA_20161	KLMX_20161
KLMA_20162	KLMX_20162
KLMA_20163	KLMX_20163
KLMA_20164	KLMX_20164
KLMA_20165	KLMX_20165
KLMA_20166	KLMX_20166
KLMA_20167	KLMX_20167
KLMA_20168	KLMX_20168
KLMA_20169	KLMX_20169
KLMA_20170	KLMX_20170
KLMA_20171	KLMX_20171
KLMA_20172	KLMX_20172
KLMA_20173	KLMX_20173
KLMA_20174	KLMX_20174
KLMA_20175	KLMX_20175
KLMA_20176	KLMX_20176
KLMA_20177	KLMX_20177
KLMA_20178	KLMX_20178
KLMA_20179	KLMX_20179
KLMA_R206	KLMX_R206
ENSRNA049579585	ENSRNA049579585
KLMA_20180	KLMX_20180
KLMA_20181	KLMX_20181
KLMA_20182	KLMX_20182
KLMA_R207	KLMX_R207
ENSRNA049577850	ENSRNA049577850
KLMA_R208	KLMX_R208
ENSRNA049579502	ENSRNA049579502
KLMA_20183	KLMX_20183
KLMA_20184	KLMX_20184
KLMA_20185	KLMX_20185
KLMA_20186	KLMX_20186
KLMA_20187	KLMX_20187
KLMA_20188	KLMX_20188
KLMA_20189	KLMX_20189
KLMA_R209	KLMX_R209
KLMA_20190	KLMX_20190
KLMA_20191	KLMX_20191
KLMA_20192	KLMX_20192
KLMA_20193	KLMX_20193
KLMA_20194	KLMX_20194
KLMA_20195	KLMX_20195
KLMA_20196	KLMX_20196
KLMA_20197	KLMX_20197
	KLMX_20198
KLMA_20198	KLMX_20199
KLMA_20199	KLMX_20200
KLMA_20200	KLMX_20201
KLMA_20201	KLMX_20202
KLMA_20202	KLMX_20203
KLMA_20203	KLMX_20204
KLMA_20204	KLMX_20205
KLMA_20205	KLMX_20206
KLMA_20206	KLMX_20207
KLMA_20207	KLMX_20208
KLMA_20208	KLMX_20209
KLMA_20209	KLMX_20210
KLMA_20210	KLMX_20211
KLMA_R210	KLMX_R210
KLMA_20211	KLMX_20212
KLMA_20212	KLMX_20213
KLMA_20213	KLMX_20214
KLMA_20214	KLMX_20215
KLMA_20215	KLMX_20216
KLMA_20216	KLMX_20217
KLMA_20217	KLMX_20218
KLMA_20218	KLMX_20219
KLMA_20219	KLMX_20220
KLMA_20220	KLMX_20221
KLMA_20221	KLMX_20222
KLMA_20222	KLMX_20223
KLMA_20223	KLMX_20224
KLMA_20224	KLMX_20225
ENSRNA049515257	ENSRNA049515257
KLMA_20225	KLMX_20226
KLMA_20226	KLMX_20227
KLMA_20227	KLMX_20228
KLMA_20228	KLMX_20229
KLMA_20229	KLMX_20230
KLMA_20230	KLMX_20231
KLMA_20231	KLMX_20232
KLMA_20232	KLMX_20233
KLMA_20233	KLMX_20234
KLMA_20234	KLMX_20235
KLMA_20235	KLMX_20236
KLMA_20236	KLMX_20237
KLMA_20237	KLMX_20238
KLMA_20238	KLMX_20239
KLMA_20239	KLMX_20240
KLMA_20240	KLMX_20241
KLMA_20241	KLMX_20242
KLMA_20242	KLMX_20243
KLMA_20243	KLMX_20244
KLMA_20244	KLMX_20245
KLMA_20245	KLMX_20246
KLMA_20246	KLMX_20247
KLMA_20247	KLMX_20248
KLMA_20248	KLMX_20249
KLMA_20249	KLMX_20250
KLMA_20250	KLMX_20251
KLMA_20251	KLMX_20252
KLMA_20252	KLMX_20253
KLMA_20253	KLMX_20254
KLMA_20254	KLMX_20255
KLMA_20255	KLMX_20256
KLMA_20256	KLMX_20257
KLMA_20257	KLMX_20258
KLMA_20258	KLMX_20259
KLMA_20259	KLMX_20260
KLMA_20260	KLMX_20261
KLMA_20261	KLMX_20262
KLMA_20262	KLMX_20263
KLMA_20263	KLMX_20264
KLMA_20264	KLMX_20265
KLMA_20265	KLMX_20266
KLMA_20266	KLMX_20267
KLMA_20267	KLMX_20268
KLMA_20268	KLMX_20269
KLMA_20269	KLMX_20270
KLMA_20270	KLMX_20271
KLMA_20271	KLMX_20272
KLMA_20272	KLMX_20273
KLMA_20273	KLMX_20274
KLMA_20274	KLMX_20275
KLMA_20275	KLMX_20276
KLMA_20276	KLMX_20277
KLMA_20277	KLMX_20278
KLMA_20278	KLMX_20279
KLMA_20279	KLMX_20280
KLMA_R211	KLMX_R211
KLMA_20280	KLMX_20281
KLMA_20281	KLMX_20282
KLMA_20282	KLMX_20283
KLMA_20283	KLMX_20284
KLMA_20284	KLMX_20285
KLMA_20285	KLMX_20286
KLMA_20286	KLMX_20287
KLMA_20287	KLMX_20288
KLMA_20288	KLMX_20289
KLMA_20289	KLMX_20290
KLMA_20290	KLMX_20291
KLMA_20291	KLMX_20292
KLMA_20292	KLMX_20293
KLMA_20293	KLMX_20294
KLMA_20294	KLMX_20295
KLMA_20295	KLMX_20296
KLMA_20296	KLMX_20297
KLMA_20297	KLMX_20298
KLMA_20298	KLMX_20299
KLMA_20299	KLMX_20300
KLMA_20300	KLMX_20301
KLMA_20301	KLMX_20302
KLMA_20303	KLMX_20303
KLMA_20304	KLMX_20304
KLMA_20305	KLMX_20305
KLMA_20306	KLMX_20306
KLMA_20307	KLMX_20307
KLMA_20308	KLMX_20308
KLMA_20309	KLMX_20309
KLMA_20310	KLMX_20310
KLMA_20311	KLMX_20311
KLMA_20312	KLMX_20312
KLMA_20313	KLMX_20313
KLMA_20314	KLMX_20314
KLMA_20315	KLMX_20315
KLMA_20316	KLMX_20316
KLMA_20317	KLMX_20317
KLMA_20318	KLMX_20318
KLMA_20319	KLMX_20319
KLMA_20320	KLMX_20320
KLMA_20321	KLMX_20321
KLMA_20322	KLMX_20322
KLMA_20323	KLMX_20323
KLMA_20324	KLMX_20324
KLMA_20325	KLMX_20325
KLMA_20326	KLMX_20326
KLMA_20327	KLMX_20327
KLMA_20328	KLMX_20328
KLMA_20329	KLMX_20329
KLMA_20330	KLMX_20330
KLMA_20331	KLMX_20331
KLMA_20332	KLMX_20332
KLMA_20333	KLMX_20333
KLMA_20334	KLMX_20334
KLMA_20335	KLMX_20335
KLMA_20336	KLMX_20336
KLMA_20337	KLMX_20337
KLMA_20338	KLMX_20338
KLMA_20339	KLMX_20339
KLMA_20340	KLMX_20340
KLMA_20341	KLMX_20341
KLMA_20342	KLMX_20342
KLMA_20343	KLMX_20343
KLMA_20344	KLMX_20344
KLMA_20345	KLMX_20345
KLMA_20346	KLMX_20346
KLMA_20347	KLMX_20347
KLMA_20348	KLMX_20348
KLMA_20349	KLMX_20349
KLMA_20350	KLMX_20350
KLMA_20351	KLMX_20351
KLMA_20352	KLMX_20352
KLMA_20353	KLMX_20353
KLMA_20354	KLMX_20354
KLMA_20355	KLMX_20355
KLMA_20356	KLMX_20356
KLMA_20357	KLMX_20357
KLMA_20358	KLMX_20358
KLMA_20359	KLMX_20359
KLMA_20360	KLMX_20360
KLMA_20361	KLMX_20361
KLMA_20362	KLMX_20362
KLMA_20363	KLMX_20363
KLMA_20364	KLMX_20364
KLMA_20365	KLMX_20365
KLMA_20366	KLMX_20366
KLMA_20367	KLMX_20367
KLMA_20368	KLMX_20368
KLMA_20369	KLMX_20369
KLMA_R212	KLMX_R212
KLMA_20370	KLMX_20370
KLMA_20371	KLMX_20371
KLMA_20372	KLMX_20372
KLMA_20373	KLMX_20373
KLMA_20374	KLMX_20374
KLMA_20375	KLMX_20375
KLMA_20376	KLMX_20376
KLMA_20377	KLMX_20377
KLMA_20378	KLMX_20378
KLMA_20379	KLMX_20379
KLMA_20380	KLMX_20380
KLMA_20381	KLMX_20381
KLMA_20382	KLMX_20382
KLMA_20383	KLMX_20383
KLMA_20384	KLMX_20384
KLMA_20385	KLMX_20385
KLMA_20386	KLMX_20386
KLMA_20387	KLMX_20387
KLMA_20388	KLMX_20388
KLMA_20389	KLMX_20389
KLMA_20390	KLMX_20390
KLMA_20391	KLMX_20391
KLMA_20392	KLMX_20392
KLMA_20393	KLMX_20393
KLMA_20394	KLMX_20394
KLMA_20395	KLMX_20395
KLMA_20396	KLMX_20396
KLMA_20397	KLMX_20397
KLMA_20398	KLMX_20398
KLMA_20399	KLMX_20399
KLMA_20400	KLMX_20400
KLMA_20401	KLMX_20401
KLMA_20402	KLMX_20402
KLMA_20403	KLMX_20403
KLMA_20404	KLMX_20404
KLMA_20405	KLMX_20405
KLMA_20406	KLMX_20406
ENSRNA049515246	ENSRNA049515246
KLMA_20407	KLMX_20407
KLMA_20408	KLMX_20408
KLMA_20409	KLMX_20409
KLMA_20410	KLMX_20410
KLMA_20411	KLMX_20411
KLMA_20412	KLMX_20412
KLMA_20413	KLMX_20413
KLMA_20414	KLMX_20414
KLMA_20415	KLMX_20415
KLMA_20416	KLMX_20416
KLMA_20417	KLMX_20417
KLMA_20418	KLMX_20418
KLMA_20419	KLMX_20419
KLMA_R213	KLMX_R213
KLMA_20420	KLMX_20420
KLMA_20421	KLMX_20421
KLMA_20422	KLMX_20422
KLMA_20423	KLMX_20423
KLMA_20424	KLMX_20424
KLMA_20425	KLMX_20425
KLMA_20426	KLMX_20426
KLMA_20427	KLMX_20427
KLMA_20428	KLMX_20428
KLMA_20429	KLMX_20429
KLMA_20430	KLMX_20430
KLMA_20431	KLMX_20431
KLMA_20432	KLMX_20432
KLMA_20433	KLMX_20433
KLMA_20434	KLMX_20434
KLMA_20435	KLMX_20435
KLMA_20436	KLMX_20436
KLMA_20437	KLMX_20437
KLMA_20438	KLMX_20438
KLMA_20439	KLMX_20439
KLMA_20440	KLMX_20440
KLMA_20441	KLMX_20441
KLMA_20442	KLMX_20442
KLMA_20443	KLMX_20443
KLMA_20444	KLMX_20444
KLMA_20445	KLMX_20445
KLMA_20446	KLMX_20446
KLMA_20447	KLMX_20447
KLMA_20448	KLMX_20448
KLMA_20449	KLMX_20449
KLMA_20450	KLMX_20450
KLMA_20451	KLMX_20451
KLMA_20452	KLMX_20452
KLMA_20453	KLMX_20453
KLMA_20454	KLMX_20454
KLMA_R214	KLMX_R214
KLMA_20455	KLMX_20455
KLMA_20456	KLMX_20456
KLMA_20457	KLMX_20457
KLMA_20458	KLMX_20458
KLMA_20459	KLMX_20459
KLMA_20460	KLMX_20460
KLMA_20461	KLMX_20461
KLMA_20462	KLMX_20462
KLMA_20463	KLMX_20463
KLMA_20464	KLMX_20464
KLMA_20465	KLMX_20465
KLMA_20466	KLMX_20466
KLMA_20467	KLMX_20467
KLMA_20468	KLMX_20468
KLMA_R215	KLMX_R215
ENSRNA049579183	ENSRNA049579183
KLMA_20469	KLMX_20469
KLMA_20470	KLMX_20470
KLMA_R216	KLMX_R216
KLMA_20471	KLMX_20471
KLMA_20472	KLMX_20472
KLMA_20473	KLMX_20473
KLMA_20474	KLMX_20474
KLMA_20475	KLMX_20475
KLMA_20476	KLMX_20476
KLMA_20477	KLMX_20477
KLMA_20478	KLMX_20478
KLMA_20479	KLMX_20479
KLMA_20480	KLMX_20480
KLMA_20481	KLMX_20481
KLMA_20482	KLMX_20482
KLMA_20483	KLMX_20483
KLMA_20484	KLMX_20484
KLMA_20485	KLMX_20485
KLMA_20486	KLMX_20486
KLMA_20487	KLMX_20487
KLMA_20488	KLMX_20488
KLMA_20489	KLMX_20489
KLMA_20490	KLMX_20490
KLMA_20491	KLMX_20491
KLMA_20492	KLMX_20492
KLMA_20493	KLMX_20493
KLMA_20494	KLMX_20494
KLMA_20495	KLMX_20495
KLMA_20496	KLMX_20496
KLMA_20497	KLMX_20497
KLMA_20498	KLMX_20498
KLMA_20499	KLMX_20499
KLMA_20500	KLMX_20500
KLMA_20501	KLMX_20501
KLMA_20502	KLMX_20502
KLMA_20503	KLMX_20503
KLMA_20504	KLMX_20504
KLMA_20505	KLMX_20505
KLMA_20506	KLMX_20506
KLMA_20507	KLMX_20507
KLMA_20508	KLMX_20508
KLMA_20509	KLMX_20509
KLMA_20510	KLMX_20510
KLMA_20511	KLMX_20511
KLMA_20512	KLMX_20512
KLMA_20513	KLMX_20513
KLMA_20514	KLMX_20514
KLMA_20515	KLMX_20515
KLMA_20516	KLMX_20516
KLMA_20517	KLMX_20517
KLMA_20518	KLMX_20518
KLMA_20519	KLMX_20519
KLMA_20520	KLMX_20520
KLMA_20521	KLMX_20521
KLMA_20522	KLMX_20522
KLMA_20523	KLMX_20523
KLMA_20524	KLMX_20524
KLMA_20525	KLMX_20525
KLMA_20526	KLMX_20526
KLMA_20527	KLMX_20527
KLMA_20528	KLMX_20528
KLMA_20529	KLMX_20529
KLMA_20530	KLMX_20530
KLMA_20531	KLMX_20531
KLMA_20532	KLMX_20532
KLMA_20533	KLMX_20533
KLMA_20534	KLMX_20534
KLMA_20535	KLMX_20535
KLMA_20536	KLMX_20536
KLMA_20537	KLMX_20537
KLMA_20538	KLMX_20538
KLMA_20539	KLMX_20539
KLMA_20540	KLMX_20540
KLMA_20541	KLMX_20541
KLMA_20542	KLMX_20542
KLMA_20543	KLMX_20543
KLMA_20544	KLMX_20544
KLMA_R217	KLMX_R217
ENSRNA049578346	ENSRNA049578346
KLMA_20545	KLMX_20545
KLMA_20546	KLMX_20546
KLMA_20547	KLMX_20547
KLMA_20548	KLMX_20548
KLMA_20549	KLMX_20549
KLMA_20550	KLMX_20550
KLMA_20551	KLMX_20551
KLMA_20552	KLMX_20552
KLMA_20553	KLMX_20553
KLMA_20554	KLMX_20554
KLMA_20555	KLMX_20555
KLMA_20556	KLMX_20556
KLMA_20557	KLMX_20557
KLMA_20558	KLMX_20558
KLMA_20559	KLMX_20559
KLMA_20560	KLMX_20560
KLMA_20561	KLMX_20561
KLMA_20562	KLMX_20562
KLMA_20563	KLMX_20563
KLMA_20564	KLMX_20564
KLMA_20565	KLMX_20565
KLMA_20566	KLMX_20566
KLMA_20567	KLMX_20567
KLMA_R218	KLMX_R218
KLMA_20568	KLMX_20568
KLMA_20569	KLMX_20569
KLMA_20570	KLMX_20570
KLMA_20571	KLMX_20571
KLMA_20572	KLMX_20572
KLMA_20573	KLMX_20573
KLMA_20574	KLMX_20574
KLMA_20575	KLMX_20575
KLMA_20576	KLMX_20576
KLMA_20577	KLMX_20577
KLMA_20578	KLMX_20578
KLMA_20579	KLMX_20579
KLMA_20580	KLMX_20580
KLMA_20581	KLMX_20581
KLMA_20582	KLMX_20582
KLMA_20583	KLMX_20583
KLMA_20584	KLMX_20584
KLMA_20585	KLMX_20585
	KLMX_20586
KLMA_20586	KLMX_20587
KLMA_20587	KLMX_20588
KLMA_20588	KLMX_20589
KLMA_20589	KLMX_20590
KLMA_20590	KLMX_20591
KLMA_20591	KLMX_20592
KLMA_20592	KLMX_20593
KLMA_20593	KLMX_20594
KLMA_20594	KLMX_20595
KLMA_20595	KLMX_20596
KLMA_20596	KLMX_20597
KLMA_20597	KLMX_20598
KLMA_20598	KLMX_20599
KLMA_20599	KLMX_20600
KLMA_20600	KLMX_20601
KLMA_20601	KLMX_20602
KLMA_20602	KLMX_20603
KLMA_20603	KLMX_20604
KLMA_20604	KLMX_20605
KLMA_20605	KLMX_20606
KLMA_20606	KLMX_20607
KLMA_20607	KLMX_20608
KLMA_20608	KLMX_20609
KLMA_20609	KLMX_20610
KLMA_20610	KLMX_20611
KLMA_20611	KLMX_20612
KLMA_20612	KLMX_20613
KLMA_20613	KLMX_20614
KLMA_20614	KLMX_20615
KLMA_20615	KLMX_20616
KLMA_20616	KLMX_20617
KLMA_20617	KLMX_20618
KLMA_20618	KLMX_20619
KLMA_20619	KLMX_20620
KLMA_R219	KLMX_R219
KLMA_20620	KLMX_20621
KLMA_20621	KLMX_20622
KLMA_20622	KLMX_20623
KLMA_20623	KLMX_20624
KLMA_20624	KLMX_20625
KLMA_20625	KLMX_20626
KLMA_20626	KLMX_20627
KLMA_20627	KLMX_20628
KLMA_20628	KLMX_20629
KLMA_20629	KLMX_20630
KLMA_20630	KLMX_20631
KLMA_20631	KLMX_20632
KLMA_20632	KLMX_20633
KLMA_20633	KLMX_20634
KLMA_20634	KLMX_20635
KLMA_20635	KLMX_20636
KLMA_20636	KLMX_20637
KLMA_20637	KLMX_20638
KLMA_20638	KLMX_20639
KLMA_20639	KLMX_20640
KLMA_20640	KLMX_20641
KLMA_20641	KLMX_20642
KLMA_20642	KLMX_20643
KLMA_20643	KLMX_20644
KLMA_R220	KLMX_R220
KLMA_20644	KLMX_20645
KLMA_20645	KLMX_20646
KLMA_20646	KLMX_20647
KLMA_20647	KLMX_20648
KLMA_20648	KLMX_20649
KLMA_20649	KLMX_20650
KLMA_20650	KLMX_20651
KLMA_20651	KLMX_20652
KLMA_20652	KLMX_20653
KLMA_20653	KLMX_20654
KLMA_20654	KLMX_20655
KLMA_20655	KLMX_20656
KLMA_20656	KLMX_20657
KLMA_20657	KLMX_20658
KLMA_20658	KLMX_20659
KLMA_20659	KLMX_20660
KLMA_20660	KLMX_20661
KLMA_20661	KLMX_20662
KLMA_20662	KLMX_20663
KLMA_20663	KLMX_20664
KLMA_20664	KLMX_20665
KLMA_20665	KLMX_20666
KLMA_20666	KLMX_20667
KLMA_20667	KLMX_20668
KLMA_20668	KLMX_20669
KLMA_20669	KLMX_20670
KLMA_20670	KLMX_20671
KLMA_20671	KLMX_20672
KLMA_20672	KLMX_20673
KLMA_20673	KLMX_20674
KLMA_20674	KLMX_20675
	KLMX_20676
KLMA_R221	KLMX_R221
KLMA_R222	KLMX_R222
KLMA_20675	KLMX_20677
KLMA_20676	KLMX_20678
KLMA_20677	KLMX_20679
KLMA_20678	KLMX_20680
KLMA_20679	KLMX_20681
KLMA_20680	KLMX_20682
KLMA_20681	KLMX_20683
KLMA_20682	KLMX_20684
KLMA_20683	KLMX_20685
KLMA_20684	KLMX_20686
KLMA_20685	KLMX_20687
KLMA_20686	KLMX_20688
KLMA_20687	KLMX_20689
KLMA_20688	KLMX_20690
KLMA_20689	KLMX_20691
KLMA_20690	KLMX_20692
KLMA_20691	KLMX_20693
KLMA_20692	KLMX_20694
KLMA_20693	KLMX_20695
KLMA_R223	KLMX_R223
KLMA_20694	KLMX_20696
KLMA_20695	KLMX_20697
KLMA_20696	KLMX_20698
KLMA_20697	KLMX_20699
KLMA_20698	KLMX_20700
KLMA_20699	KLMX_20701
KLMA_20700	KLMX_20702
KLMA_20701	KLMX_20703
KLMA_20702	KLMX_20704
KLMA_20703	KLMX_20705
KLMA_20704	KLMX_20706
KLMA_20705	KLMX_20707
KLMA_20706	KLMX_20708
KLMA_20707	KLMX_20709
KLMA_20708	KLMX_20710
KLMA_20709	KLMX_20711
KLMA_20710	KLMX_20712
KLMA_20711	KLMX_20713
KLMA_20712	KLMX_20714
KLMA_20713	KLMX_20715
KLMA_20714	KLMX_20716
KLMA_20715	KLMX_20717
KLMA_20716	KLMX_20718
KLMA_R224	KLMX_R224
KLMA_20717	KLMX_20719
KLMA_R225	KLMX_R225
KLMA_20718	KLMX_20720
	KLMX_20721
KLMA_20720	KLMX_20722
KLMA_20721	KLMX_20723
KLMA_20722	KLMX_20724
KLMA_20723	KLMX_20725
KLMA_20724	KLMX_20726
KLMA_20725	KLMX_20727
KLMA_20726	KLMX_20728
KLMA_20727	KLMX_20729
KLMA_20728	KLMX_20730
KLMA_20729	KLMX_20731
KLMA_20730	KLMX_20732
KLMA_20731	KLMX_20733
KLMA_20732	KLMX_20734
KLMA_20733	KLMX_20735
KLMA_20734	KLMX_20736
KLMA_20735	KLMX_20737
KLMA_20736	KLMX_20738
KLMA_20737	KLMX_20739
KLMA_20738	KLMX_20740
KLMA_20739	KLMX_20741
KLMA_20740	KLMX_20742
KLMA_20741	KLMX_20743
KLMA_R226	KLMX_R226
KLMA_20742	KLMX_20744
KLMA_20743	KLMX_20745
KLMA_20744	KLMX_20746
KLMA_20745	KLMX_20747
KLMA_20746	KLMX_20748
KLMA_20747	KLMX_20749
KLMA_20748	KLMX_20750
KLMA_20749	KLMX_20751
KLMA_20750	KLMX_20752
KLMA_20751	KLMX_20753
KLMA_20752	KLMX_20754
KLMA_20753	KLMX_20755
KLMA_20754	KLMX_20756
KLMA_20755	KLMX_20757
KLMA_20756	KLMX_20758
ENSRNA049515275	ENSRNA049515275
KLMA_20757	KLMX_20759
KLMA_20758	KLMX_20760
KLMA_20759	KLMX_20761
KLMA_20760	KLMX_20762
KLMA_20761	KLMX_20763
KLMA_20762	KLMX_20764
KLMA_20763	KLMX_20765
KLMA_20764	KLMX_20766
KLMA_20765	KLMX_20767
KLMA_20766	KLMX_20768
KLMA_20767	KLMX_20769
KLMA_20768	KLMX_20770
KLMA_20769	KLMX_20771
KLMA_20770	KLMX_20772
KLMA_20771	KLMX_20773
KLMA_20772	KLMX_20774
KLMA_20773	KLMX_20775
KLMA_20774	KLMX_20776
	KLMX_20777
KLMA_20776	KLMX_20778
KLMA_20777	KLMX_20779
KLMA_20778	KLMX_20780
KLMA_20779	KLMX_20781
KLMA_20780	KLMX_20782
KLMA_20781	KLMX_20783
KLMA_20782	KLMX_20784
KLMA_20783	KLMX_20785
KLMA_20784	KLMX_20786
KLMA_20785	KLMX_20787
KLMA_20786	KLMX_20788
ENSRNA049515231	ENSRNA049515231
ENSRNA049515298	ENSRNA049515298
KLMA_20787	KLMX_20789
KLMA_20788	KLMX_20790
KLMA_20789	KLMX_20791
KLMA_20790	KLMX_20792
KLMA_20791	KLMX_20793
KLMA_20792	KLMX_20794
KLMA_20793	KLMX_20795
KLMA_20794	KLMX_20796
KLMA_20795	KLMX_20797
KLMA_20796	KLMX_20798
KLMA_20797	KLMX_20799
	KLMX_20800
KLMA_20798	KLMX_20801
KLMA_20799	KLMX_20802
KLMA_20800	KLMX_20803
KLMA_20801	KLMX_20804
KLMA_20802	KLMX_20805
KLMA_20803	KLMX_20806
KLMA_20804	KLMX_20807
KLMA_20805	KLMX_20808
KLMA_20806	KLMX_20809
KLMA_20807	KLMX_20810
KLMA_20808	KLMX_20811
KLMA_20809	KLMX_20812
KLMA_R227	KLMX_R227
ENSRNA049578914	ENSRNA049578914
KLMA_20810	KLMX_20813
KLMA_20811	KLMX_20814
KLMA_20812	KLMX_20815
KLMA_20813	KLMX_20816
KLMA_20814	KLMX_20817
KLMA_20815	KLMX_20818
KLMA_20816	KLMX_20819
KLMA_R228	KLMX_R228
KLMA_20817	KLMX_20820
KLMA_20818	KLMX_20821
KLMA_20819	KLMX_20822
KLMA_20820	KLMX_20823
KLMA_20821	KLMX_20824
KLMA_20822	KLMX_20825
KLMA_20823	KLMX_20826
KLMA_20824	KLMX_20827
KLMA_20825	KLMX_20828
KLMA_20826	KLMX_20829
KLMA_20827	KLMX_20830
KLMA_20828	KLMX_20831
KLMA_20829	KLMX_20832
KLMA_20830	KLMX_20833
KLMA_20831	KLMX_20834
KLMA_30001	KLMX_30001
KLMA_30002	KLMX_30002
KLMA_30003	KLMX_30003
KLMA_30004	KLMX_30004
KLMA_30005	KLMX_30005
KLMA_30006	KLMX_30006
KLMA_30007	KLMX_30007
KLMA_30008	KLMX_30008
KLMA_30009	KLMX_30009
KLMA_30010	KLMX_30010
KLMA_30011	KLMX_30011
KLMA_30012	KLMX_30012
KLMA_30013	KLMX_30013
KLMA_30014	KLMX_30014
KLMA_30015	KLMX_30015
KLMA_30016	KLMX_30016
KLMA_30017	KLMX_30017
KLMA_30018	KLMX_30018
KLMA_30019	KLMX_30019
KLMA_30020	KLMX_30020
KLMA_30021	KLMX_30021
KLMA_30022	KLMX_30022
KLMA_30023	KLMX_30023
KLMA_30024	KLMX_30024
KLMA_30025	KLMX_30025
KLMA_30026	KLMX_30026
KLMA_30027	KLMX_30027
KLMA_30028	KLMX_30028
KLMA_30029	KLMX_30029
KLMA_30030	KLMX_30030
ENSRNA049514982	ENSRNA049514982
KLMA_30031	KLMX_30031
KLMA_30032	KLMX_30032
KLMA_30033	KLMX_30033
KLMA_30034	KLMX_30034
KLMA_30035	KLMX_30035
KLMA_R301	KLMX_R301
KLMA_30036	KLMX_30036
KLMA_30037	KLMX_30037
KLMA_30038	KLMX_30038
KLMA_30039	KLMX_30039
KLMA_30040	KLMX_30040
KLMA_30041	KLMX_30041
KLMA_30042	KLMX_30042
KLMA_30043	KLMX_30043
KLMA_30044	KLMX_30044
KLMA_30045	KLMX_30045
KLMA_30046	KLMX_30046
KLMA_30047	KLMX_30047
KLMA_30048	KLMX_30048
KLMA_30049	KLMX_30049
KLMA_30050	KLMX_30050
KLMA_30051	KLMX_30051
KLMA_30052	KLMX_30052
KLMA_30053	KLMX_30053
KLMA_30054	KLMX_30054
KLMA_30055	KLMX_30055
KLMA_30056	KLMX_30056
KLMA_R302	KLMX_R302
ENSRNA049575314	ENSRNA049575314
KLMA_30057	KLMX_30057
KLMA_30058	KLMX_30058
KLMA_30059	KLMX_30059
KLMA_30060	KLMX_30060
KLMA_30061	KLMX_30061
KLMA_30062	KLMX_30062
KLMA_30063	KLMX_30063
KLMA_30064	KLMX_30064
KLMA_30065	KLMX_30065
KLMA_30066	KLMX_30066
KLMA_30067	KLMX_30067
	KLMX_30068
	KLMX_30069
ENSRNA049515036	ENSRNA049515036
KLMA_30069	KLMX_30070
KLMA_30070	KLMX_30071
KLMA_30071	KLMX_30072
KLMA_30072	KLMX_30073
KLMA_30073	KLMX_30074
KLMA_30074	KLMX_30075
	KLMX_30076
KLMA_30076	KLMX_30077
KLMA_30077	KLMX_30078
KLMA_30078	KLMX_30079
KLMA_30079	KLMX_30080
KLMA_30080	KLMX_30081
KLMA_30081	KLMX_30082
KLMA_30082	KLMX_30083
KLMA_30083	KLMX_30084
KLMA_30084	KLMX_30085
KLMA_30085	KLMX_30086
KLMA_30086	KLMX_30087
KLMA_30087	KLMX_30088
KLMA_30088	KLMX_30089
KLMA_30089	KLMX_30090
KLMA_30090	KLMX_30091
KLMA_30091	KLMX_30092
KLMA_30092	KLMX_30093
KLMA_30093	KLMX_30094
KLMA_30094	KLMX_30095
KLMA_30095	KLMX_30096
KLMA_30096	KLMX_30097
KLMA_30097	KLMX_30098
KLMA_30098	KLMX_30099
KLMA_30099	KLMX_30100
KLMA_30100	KLMX_30101
KLMA_30101	KLMX_30102
KLMA_30102	KLMX_30103
KLMA_30103	KLMX_30104
KLMA_30104	KLMX_30105
KLMA_30105	KLMX_30106
KLMA_30106	KLMX_30107
KLMA_30107	KLMX_30108
KLMA_30108	KLMX_30109
KLMA_30109	KLMX_30110
KLMA_30110	KLMX_30111
KLMA_30111	KLMX_30112
KLMA_30112	KLMX_30113
KLMA_30113	KLMX_30114
KLMA_30114	KLMX_30115
KLMA_30115	KLMX_30116
KLMA_30116	KLMX_30117
KLMA_30117	KLMX_30118
KLMA_30119	KLMX_30119
KLMA_30120	KLMX_30120
KLMA_30121	KLMX_30121
KLMA_30122	KLMX_30122
KLMA_30123	KLMX_30123
KLMA_30124	KLMX_30124
KLMA_30125	KLMX_30125
KLMA_30126	KLMX_30126
KLMA_30127	KLMX_30127
KLMA_30128	KLMX_30128
KLMA_30129	KLMX_30129
KLMA_30130	KLMX_30130
KLMA_R303	KLMX_R303
KLMA_R304	KLMX_R304
ENSRNA049576647	ENSRNA049576647
KLMA_30131	KLMX_30131
KLMA_30132	KLMX_30132
KLMA_30133	KLMX_30133
KLMA_30134	KLMX_30134
KLMA_30135	KLMX_30135
KLMA_30136	KLMX_30136
KLMA_30137	KLMX_30137
KLMA_30138	KLMX_30138
ENSRNA049514997	ENSRNA049514997
KLMA_30139	KLMX_30139
KLMA_30140	KLMX_30140
ENSRNA049515032	ENSRNA049515032
KLMA_30141	KLMX_30141
KLMA_30142	KLMX_30142
ENSRNA049515027	ENSRNA049515027
KLMA_30143	KLMX_30143
KLMA_30144	KLMX_30144
KLMA_30145	KLMX_30145
KLMA_30146	KLMX_30146
KLMA_30147	KLMX_30147
KLMA_30148	KLMX_30148
KLMA_30149	KLMX_30149
KLMA_30150	KLMX_30150
KLMA_30151	KLMX_30151
KLMA_30152	KLMX_30152
KLMA_R305	KLMX_R305
KLMA_30153	KLMX_30153
KLMA_30154	KLMX_30154
KLMA_30155	KLMX_30155
KLMA_30156	KLMX_30156
KLMA_30157	KLMX_30157
KLMA_30158	KLMX_30158
KLMA_30159	KLMX_30159
KLMA_30160	KLMX_30160
KLMA_30161	KLMX_30161
KLMA_30162	KLMX_30162
KLMA_30163	KLMX_30163
KLMA_30164	KLMX_30164
KLMA_30165	KLMX_30165
KLMA_30166	KLMX_30166
KLMA_30167	KLMX_30167
KLMA_30168	KLMX_30168
KLMA_30169	KLMX_30169
KLMA_30170	KLMX_30170
KLMA_30171	KLMX_30171
KLMA_30172	KLMX_30172
KLMA_30173	KLMX_30173
KLMA_30174	KLMX_30174
KLMA_30175	KLMX_30175
KLMA_30176	KLMX_30176
KLMA_30177	KLMX_30177
KLMA_30178	KLMX_30178
KLMA_30179	KLMX_30179
KLMA_30180	KLMX_30180
KLMA_30181	KLMX_30181
KLMA_30182	KLMX_30182
KLMA_30183	KLMX_30183
KLMA_30184	KLMX_30184
KLMA_30185	KLMX_30185
KLMA_30186	KLMX_30186
KLMA_30187	KLMX_30187
KLMA_30188	KLMX_30188
KLMA_30189	KLMX_30189
KLMA_30190	KLMX_30190
KLMA_30191	KLMX_30191
KLMA_30192	KLMX_30192
KLMA_30193	KLMX_30193
KLMA_30194	KLMX_30194
KLMA_30195	KLMX_30195
KLMA_30196	KLMX_30196
KLMA_R306	KLMX_R306
KLMA_30197	KLMX_30197
KLMA_30198	KLMX_30198
KLMA_30199	KLMX_30199
KLMA_30200	KLMX_30200
KLMA_30201	KLMX_30201
KLMA_30202	KLMX_30202
KLMA_30203	KLMX_30203
KLMA_30204	KLMX_30204
KLMA_R307	KLMX_R307
KLMA_30205	KLMX_30205
KLMA_30206	KLMX_30206
KLMA_30207	KLMX_30207
KLMA_30208	KLMX_30208
KLMA_30209	KLMX_30209
KLMA_30210	KLMX_30210
KLMA_30211	KLMX_30211
KLMA_30212	KLMX_30212
KLMA_30213	KLMX_30213
KLMA_30214	KLMX_30214
[truncated: 3,450 more rows]
