# Supplementary material for: Identification of a novel gene required for competitive growth at high temperature in the thermotolerant yeast Kluyveromyces marxianus
Source: Microbiology (Reading). 2022 Mar 25;168(3):001148. doi: 10.1099/mic.0.001148 (PMC9558357; doi:10.1099/mic.0.001148)
Supplement: Supplementary material 3 [file mic-168-1148-s003.xlsx]

## Sheet: This study sign_DE
	Orthogroup	genes DMKU3-1042 ID	logFC	logCPM	PValue	FDR	CBS6556 ID	Log2FC CBS
1	D+D	KLMX_10665	1.81088	2.65544	2.80779e-05	0.000646316	KMXK_0A02020	1.8137
2	D+D	KLMX_10143	-1.36576	8.09595	0.000113397	0.00197383	KMXK_0A07100	-1.36389
3	D+D	KLMX_10011	3.31846	2.48021	1.99808e-15	5.78973e-13	KMXK_0A08360	3.321
4	D+D	KLMX_30473	-1.41284	7.44972	8.91337e-07	3.3013e-05	KMXK_0C04790	-1.6457		High Temperature Results (Doughty et al., 2020)
5	D+D	KLMX_60133	1.19549	4.47012	4.6591e-06	0.000135803	KMXK_0F04470	1.19269			Group I	Group II	Group III	Group IV	Group V	Total
6	D+D	KLMA_60266	4.961	6.496	7.3e-26	7.3e-26	KMXK_0F03060	4.95968		Total mRNAs	3179	326	987	221	204	4917
7	D+D	KLMX_80031	-1.21341	5.88549	1.13043e-05	0.000290026	KMXK_0G00390	-1.21014		DE mRNAs	75	11	61	31	31	209
8	D+D	KLMX_10556	1.44093	4.31769	1.39756e-06	4.74786e-05	No Ortho	No Ortho		Percent	2.35923	3.37423	6.18034	14.0271	15.1961	4.25056
9	D+D	KLMX_10792	2.59547	4.02373	9.85979e-06	0.000260168	No Ortho	No Ortho		Adjusted	0.55504	0.793833	1.45401	3.30007	3.57508	1
10	D+D	KLMX_20436	1.55839	4.30709	1.74632e-08	1.08891e-06	No Ortho	No Ortho
11	D+D	KLMX_50030	1.82081	7.11808	1.38963e-26	1.14089e-23	No Ortho	No Ortho		High Temperature Results this study
12	D+D	KLMX_60003	2.30134	3.25296	2.50172e-07	1.11022e-05	No Ortho	No Ortho			D+H	D+Y	D+S	D+L	D+D	Other	Total without other
13	D+D	KLMX_60369	1.54816	2.43082	4.58334e-05	0.000952638	No Ortho	No Ortho		Total mRNAs	2454	1275	818	286	55	38	4888
14	D+D	KLMX_70384	1.52856	6.66648	0.000380037	0.00507247	No Ortho	No Ortho		DE mRNAs	59	64	41	36	16	3	216
15	D+D	KLMX_70441	1.54869	7.44216	1.46537e-15	4.5115e-13	No Ortho	No Ortho		Percent	2.40424	5.01961	5.01222	12.5874	25	7.89474	4.41899
16	D+D	KLMX_80304	1.54011	3.70683	1.60952e-07	7.77304e-06	No Ortho	No Ortho		Adjusted	0.544	1.13591	1.1342	2.8484	7.006		1
17	D+H	KLMX_10709	-1.20739	8.45172	9.40054e-07	3.45575e-05	KMXK_0A01380	-1.20542
18	D+H	KLMX_10680	1.54126	7.30583	6.71259e-07	2.5833e-05	KMXK_0A01670	1.54406
19	D+H	KLMX_10631	-1.1775	7.47985	2.25641e-08	1.37223e-06	KMXK_0A02180	-1.17564
20	D+H	KLMX_10262	-1.10662	6.7326	9.50556e-05	0.00171518	KMXK_0A05900	-1.10498
21	D+H	KLMX_10197	1.21483	6.18082	6.2749e-09	4.27082e-07	KMXK_0A06560	1.22156
22	D+H	KLMX_10018	1.37907	5.36631	3.61689e-07	1.49721e-05	KMXK_0A08300	1.3811
23	D+H	KLMX_20187	-1.02355	5.8185	3.57661e-07	1.49308e-05	KMXK_0B01990	-1.05083
24	D+H	KLMX_20194	-1.28594	8.48191	0.000230271	0.00349056	KMXK_0B02070	-1.28466
25	D+H	KLMX_20220	-1.12708	11.8336	7.78449e-05	0.0014636	KMXK_0B02340	-1.12366
26	D+H	KLMX_20262	-1.41171	11.9293	3.37879e-05	0.000753118	KMXK_0B02780	-1.40805
27	D+H	KLMX_20451	-3.27527	5.13849	2.52778e-09	1.97648e-07	KMXK_0B04680	-3.25231
28	D+H	KLMX_20457	1.43292	6.13393	1.91984e-07	9.00681e-06	KMXK_0B04730	1.43467
29	D+H	KLMX_20481	-1.13424	4.71472	9.16047e-08	4.74995e-06	KMXK_0B04980	-1.12936
30	D+H	KLMX_20491	-1.01192	8.80415	0.000246794	0.00366177	KMXK_0B05080	-0.955565
31	D+H	KLMX_20583	-1.29244	8.37208	7.68364e-07	2.91151e-05	KMXK_0B06020	-1.28826
32	D+H	KLMX_20607	1.66634	6.22798	1.12897e-09	1.09045e-07	KMXK_0B06260	1.66943
33	D+H	KLMX_30034	-1.26095	6.03391	1.67259e-07	7.99919e-06	KMXK_0C00360	-1.2316
34	D+H	KLMX_30035	-1.07177	8.24115	8.69927e-07	3.24641e-05	KMXK_0C00370	-1.07211
35	D+H	KLMX_30077	1.04398	5.44706	5.485e-10	5.87372e-08	KMXK_0C00790	1.04673
36	D+H	KLMX_30093	-1.27584	8.34034	0.000207096	0.00321816	KMXK_0C00950	-1.27331
37	D+H	KLMX_30338	-2.91294	7.47555	1.86499e-48	4.59347e-45	KMXK_0C03420	-2.91021
38	D+H	KLMX_30344	1.02802	6.8568	9.47649e-06	0.000257907	KMXK_0C03480	1.03202
39	D+H	KLMX_30417	1.22231	7.69837	0.000242156	0.00361473	KMXK_0C04230	1.22872
40	D+H	KLMX_30515	-1.00999	6.86905	2.36321e-07	1.068e-05	KMXK_0C05200	-1.00471
41	D+H	KLMX_40097	-1.11789	10.0565	0.000156322	0.00259273	KMXK_0D01140	-0.924278
42	D+H	KLMX_40152	-2.46454	8.75942	7.97982e-14	1.78675e-11	KMXK_0D01720	-2.4593
43	D+H	KLMX_40278	1.06549	8.54953	3.42626e-05	0.000756851	KMXK_0D02940	1.06828
44	D+H	KLMX_40387	1.00907	5.92062	8.9073e-06	0.000245125	KMXK_0D04010	1.01187
45	D+H	KLMX_40455	-1.29822	8.04988	2.94156e-09	2.22925e-07	KMXK_0D04670	-1.29598
46	D+H	KLMX_40531	1.1385	7.70086	4.8369e-06	0.000139337	KMXK_0D05440	1.14225
47	D+H	KLMX_50018	-2.59273	8.77071	9.74995e-07	3.55765e-05	KMXK_0E00250	-2.59015
48	D+H	KLMX_50198	-1.08147	9.41462	0.000141556	0.00239623	KMXK_0E02060	-1.07847
49	D+H	KLMX_50399	1.63759	5.66724	1.26464e-08	8.19688e-07	KMXK_0E03710	1.64037
50	D+H	KLMX_50397	1.92557	4.20417	3.06314e-12	5.58852e-10	KMXK_0E04050	1.92829
51	D+H	KLMX_50483	3.48035	9.84676	1.23292e-11	2.02446e-09	KMXK_0E04920	3.48305
52	D+H	KLMX_50574	-1.45469	9.73552	0.000585999	0.00707508	KMXK_0E05830	-1.45183
53	D+H	KLMX_60552	-1.10341	6.0712	1.71405e-06	5.62895e-05	KMXK_0F00170	-1.1013
54	D+H	KLMX_60516	1.11978	7.908	2.74057e-08	1.62651e-06	KMXK_0F00530	1.12229
55	D+H	KLMX_60245	-1.25318	3.08764	8.77756e-05	0.00160737	KMXK_0F03150	-1.25395
56	D+H	KLMX_60108	1.65084	7.11891	7.79149e-09	5.11745e-07	KMXK_0F04730	1.65235
57	D+H	KLMX_80011	-2.10346	7.13458	8.26942e-07	3.10955e-05	KMXK_0G00180	-2.1072
58	D+H	KLMX_80014	-1.45214	4.76841	0.000209947	0.00323188	KMXK_0G00210	-1.45424
59	D+H	KLMX_80127	1.99637	4.57712	0.000362172	0.00491363	KMXK_0G01370	1.98554
60	D+H	KLMX_80270	1.01414	4.20816	1.29984e-05	0.000322122	KMXK_0G02800	1.02104
61	D+H	KLMX_70002	1.63392	4.30132	1.90703e-06	6.18027e-05	KMXK_0G04330	1.43091
62	D+H	KLMX_70099	1.36664	7.37403	4.01997e-13	8.25098e-11	KMXK_0H01000	1.36537
63	D+H	KLMX_70305	-1.42531	11.5765	7.4262e-08	3.89164e-06	KMXK_0H03120	-1.42246
64	D+H	KLMX_70351	-1.01711	4.98923	9.68251e-06	0.000259218	KMXK_0H03590	-1.0268
65	D+H	KLMX_70429	-1.40117	10.6096	1.78834e-09	1.5455e-07	KMXK_0H04430	-1.39851
66		KLMX_10004	1.82732	3.64421	4.12004e-09	2.9846e-07	Multicopy	Multicopy		KMXK_0A00150, KMXK_0E06330
67		KLMX_10012	3.54417	4.06441	1.80095e-19	7.39289e-17	Multicopy	Multicopy		KMXK_0A08350, KMXK_0D00210, KMXK_0D00320
68		KLMX_10750	1.56686	5.49127	0.000159089	0.00260447	Multicopy	Multicopy		KMXK_0A00970, KMXK_0D04260, KMXK_0E00190
69		KLMX_20454	-1.51707	9.30683	6.32906e-09	4.27082e-07	Multicopy	Multicopy		KMXK_0A01280, KMXK_0B04700, KMXK_0B07070, KMXK_0E02770, KMXK_0E05880, KMXK_0G03730
70		KLMX_30147	-1.08556	10.616	3.92426e-06	0.000117157	Multicopy	Multicopy		KMXK_0C01510, KMXK_0D04930
71		KLMX_50624	1.42872	2.40118	8.72094e-05	0.00160737	Multicopy	Multicopy		KMXK_0A00150, KMXK_0E06330
72		KLMX_60126	-1.49121	8.94071	1.34117e-07	6.60659e-06	Multicopy	Multicopy		KMXK_0B01820, KMXK_0F04540
73		KLMX_60127	-1.19009	9.1112	2.32031e-05	0.000544278	Multicopy	Multicopy		KMXK_0B01810, KMXK_0F04530
74		KLMX_80318	1.94707	5.61676	1.84385e-05	0.00044743	Multicopy	Multicopy		KMXK_0E03320, KMXK_0G03270
75		KLMX_80365	1.49162	10.0126	4.38488e-10	5.02324e-08	Multicopy	Multicopy		KMXK_0A01280, KMXK_0B04700, KMXK_0B07070, KMXK_0E02770, KMXK_0E05880, KMXK_0G03730
76		KLMX_10816	2.96519	4.55738	6.19567e-15	1.55249e-12	KMXK_0A00370	2.96942
77	D+L	KLMX_10757	1.01388	7.18504	0.000286734	0.00412997	KMXK_0A00900	1.01686
78	D+L	KLMX_10618	1.1948	5.83251	4.12251e-06	0.000121602	KMXK_0A02310	1.1974
79	D+L	KLMX_10603	1.18124	7.56719	1.96228e-09	1.61103e-07	KMXK_0A02460	1.18456
80	D+L	KLMX_10355	1.1087	4.5599	1.10381e-07	5.60554e-06	KMXK_0A04960	1.10002
81	D+L	KLMX_10343	1.18262	6.03901	1.68888e-07	7.99946e-06	KMXK_0A05080	1.16216
82	D+L	KLMX_20062	1.54289	7.74212	0.000310554	0.00439594	KMXK_0B00720	1.53955
83	D+L	KLMX_20260	2.27659	2.5931	1.06873e-07	5.48392e-06	KMXK_0B02760	2.27953
84	D+L	KLMX_20282	1.05215	4.51996	0.000124844	0.00214279	KMXK_0B02980	1.05017
85	D+L	KLMX_20295	1.98928	2.72726	1.49354e-06	5.03918e-05	KMXK_0B03110	1.9792
86	D+L	KLMX_20376	1.21234	5.26048	2.79315e-06	8.70825e-05	KMXK_0B03940	1.21358
87	D+L	KLMX_30017	-2.85413	6.45162	1.46e-29	2.39732e-26	KMXK_0C00190	-2.85142
88	D+L	KLMX_30083	1.07384	6.57476	5.50693e-11	7.53532e-09	KMXK_0C00850	1.07658
89	D+L	KLMX_30335	-1.69048	7.43623	1.31364e-06	4.56194e-05	KMXK_0C03390	-1.68775
90	D+L	KLMX_30337	-1.04571	4.74575	0.000103657	0.00182714	KMXK_0C03410	-1.04301
91	D+L	KLMX_30437	1.17902	10.6244	5.25267e-07	2.06997e-05	KMXK_0C04430	1.18179
92	D+L	KLMX_30632	1.01708	6.05004	1.88922e-09	1.60454e-07	KMXK_0C06410	1.01981
93	D+L	KLMX_40078	1.10868	9.10954	0.000315444	0.00443966	KMXK_0D00930	1.11347
94	D+L	KLMX_40138	1.86995	8.23837	2.22666e-07	1.0156e-05	KMXK_0D01560	1.87188
95	D+L	KLMX_40169	-1.91524	6.06391	7.25633e-09	4.83037e-07	KMXK_0D01860	-1.91221
96	D+L	KLMX_40280	1.53802	7.36512	1.30177e-17	4.93269e-15	KMXK_0D02960	1.54118
97	D+L	KLMX_40300	2.25587	4.24843	0.000403443	0.00525757	KMXK_0D03160	2.26384
98	D+L	KLMX_40642	2.62211	2.70193	6.25786e-13	1.18562e-10	KMXK_0D06600	Not measured CBS?
99	D+L	KLMX_50263	1.99689	3.7043	5.70755e-15	1.55249e-12	KMXK_0E02710	1.99302
100	D+L	KLMX_50346	1.30944	3.43054	5.82453e-05	0.00115748	KMXK_0E03540	1.30553
101	D+L	KLMX_60427	1.54343	6.58226	6.38205e-05	0.00124754	KMXK_0F01440	1.5475
102	D+L	KLMX_60270	4.96119	6.49614	7.29961e-26	5.13684e-23	KMXK_0F03060	4.95968
103	D+L	KLMX_60220	1.53604	3.07152	5.43618e-07	2.12529e-05	KMXK_0F03580	1.51436
104	D+L	KLMX_60112	1.08319	4.70788	0.000729537	0.00837692	KMXK_0F04690	1.08751
105	D+L	KLMX_80276	1.45063	1.25742	0.000159075	0.00260447	KMXK_0G02860	1.48549
106	D+L	KLMX_80372	-1.03571	4.39535	1.60884e-06	5.39124e-05	KMXK_0G03800	-1.03132
107	D+L	KLMX_70282	-1.22146	7.33084	0.000277006	0.00403708	KMXK_0H02880	-1.21927
108	D+L	KLMX_70417	1.02946	8.24923	2.50118e-07	1.11022e-05	KMXK_0H04310	1.02559
109	D+L	KLMX_40641	-2.61261	8.38677	9.33113e-10	9.19303e-08	Multicopy	Multicopy		KMXK_0A06590, KMXK_0B00110, KMXK_0C00100, KMXK_0D06590, KMXK_0F05740, KMXK_0G00130, KMXK_0G04270
110		KLMX_30727	1.40549	2.973	1.26552e-05	0.000318059	No Ortho	No Ortho
111		KLMX_80424	1.44306	4.21532	7.28409e-05	0.00137477	No Ortho	No Ortho
112	D+S	KLMX_10525	-1.5398	13.5303	0.000506689	0.00626672	KMXK_0A03230	-1.5362
113	D+S	KLMX_10482	1.76957	2.03038	0.00019305	0.00302855	KMXK_0A03660	1.75587
114	D+S	KLMX_10453	2.00767	3.86172	1.33414e-07	6.60659e-06	KMXK_0A03950	2.02307
115	D+S	KLMX_10443	2.58343	6.08127	1.27918e-23	7.0014e-21	KMXK_0A04050	2.57598
116	D+S	KLMX_10401	-1.60418	5.48415	4.02767e-05	0.000862621	KMXK_0A04470	-1.60334
117	D+S	KLMX_10329	-3.26884	3.44339	0.000758488	0.00858469	KMXK_0A05220	-3.187
118	D+S	KLMX_10209	-1.20153	8.80194	3.24159e-08	1.8786e-06	KMXK_0A06440	-1.1983
119	D+S	KLMX_10179	1.06316	5.87371	5.02883e-08	2.75245e-06	KMXK_0A06730	1.0666
120	D+S	KLMX_10020	-1.50336	6.16532	3.48672e-07	1.48066e-05	KMXK_0A08290	-1.50232
121	D+S	KLMX_10014	1.13007	5.56153	3.36589e-07	1.45442e-05	KMXK_0A08330	1.13208
122	D+S	KLMX_20099	-1.06173	4.08266	0.000590147	0.00710774	KMXK_0B01100	-1.09242
123	D+S	KLMX_20126	1.15103	6.15672	5.64455e-07	2.18938e-05	KMXK_0B01360	1.15174
124	D+S	KLMX_20315	-3.39652	8.66223	3.35061e-28	4.12628e-25	KMXK_0B03310	-3.3954
125	D+S	KLMX_20544	1.13426	6.2047	1.36661e-06	4.70765e-05	KMXK_0B05620	1.1373
126	D+S	KLMX_20570	1.05093	8.10544	1.18209e-09	1.11981e-07	KMXK_0B05890	1.053
127	D+S	KLMX_20581	1.13369	9.40931	5.33642e-08	2.86689e-06	KMXK_0B06000	1.13639
128	D+S	KLMX_20809	1.17548	8.33769	6.04943e-09	4.19711e-07	KMXK_0B08280	1.17862
129	D+S	KLMX_30306	2.14535	5.68732	3.44085e-10	4.13405e-08	KMXK_0C03100	2.14756
130	D+S	KLMX_30321	-2.59188	6.24104	2.88434e-10	3.64314e-08	KMXK_0C03250	-2.59043
131	D+S	KLMX_30615	-1.14354	4.80913	5.35432e-08	2.86689e-06	KMXK_0C06240	-1.13734
132	D+S	KLMX_40112	1.63164	5.38487	2.25843e-16	7.94644e-14	KMXK_0D01300	1.6345
133	D+S	KLMX_40275	1.11432	7.0599	1.42181e-11	2.18869e-09	KMXK_0D02910	1.11563
134	D+S	KLMX_40348	1.78143	7.27991	0.000147416	0.00246997	KMXK_0D03630	1.7842
135	D+S	KLMX_50334	1.63753	2.85366	0.000265579	0.0039169	KMXK_0E03420	1.64054
136	D+S	KLMX_50462	-1.67359	8.7225	3.6051e-08	2.04123e-06	KMXK_0E04700	-1.67078
137	D+S	KLMX_60524	2.20447	3.9051	8.03316e-05	0.00149021	KMXK_0F00450	2.20961
138	D+S	KLMX_60472	-1.44218	7.85645	1.42964e-08	9.14601e-07	KMXK_0F00970	-1.44001
139	D+S	KLMX_60334	-4.65781	5.8069	4.50112e-78	2.21725e-74	KMXK_0F02400	-4.65554
140	D+S	KLMX_60301	-1.82171	8.28797	5.75074e-10	6.02726e-08	KMXK_0F02740	-1.81714
141	D+S	KLMX_80243	-1.03423	8.01354	2.37774e-08	1.42839e-06	KMXK_0G02530	-1.03343
142	D+S	KLMX_70011	1.21834	9.42384	3.17344e-06	9.77022e-05	KMXK_0H00100	1.21089
143	D+S	KLMX_70013	1.14184	5.27701	2.46304e-09	1.95693e-07	KMXK_0H00120	1.14548
144	D+S	KLMX_70090	-2.25288	7.58153	3.11368e-11	4.64788e-09	KMXK_0H00910	-2.25084
145	D+S	KLMX_70094	-1.09261	3.82316	2.10895e-05	0.000497066	KMXK_0H00950	-1.07845
146	D+S	KLMX_70104	1.36789	5.49773	2.81109e-10	3.64314e-08	KMXK_0H01060	1.38407
147	D+S	KLMX_70321	-1.34187	5.81561	1.36055e-09	1.26454e-07	KMXK_0H03280	-1.33794
148	D+S	KLMX_70339	1.04866	8.0095	1.92682e-09	1.60873e-07	KMXK_0H03460	1.06546
149	D+S	KLMX_70377	-1.15406	8.86706	1.21176e-05	0.00030611	KMXK_0H03880	-1.15288
150		KLMX_10008	3.95174	3.13078	6.55087e-28	6.45392e-25	Multicopy	Multicopy		KMXK_0A03220, KMXK_0A08370, KMXK_0A08390, KMXK_0D01050
151		KLMX_40019	1.01541	3.64873	0.00047375	0.00595582	Multicopy	Multicopy		KMXK_0A00140, KMXK_0D00330
152		KLMX_60022	1.185	9.57134	3.39372e-09	2.49514e-07	Multicopy	Multicopy		KMXK_0F00240, KMXK_0F05620
153	D+Y	KLMX_10800	-1.09585	7.57606	8.01219e-05	0.00149021	KMXK_0A00530	-1.09377
154	D+Y	KLMX_10665	1.45326	5.40274	7.61607e-12	1.29368e-09	KMXK_0A01830	1.45752
155	D+Y	KLMX_10527	-1.2234	7.41106	4.78775e-06	0.000138732	KMXK_0A03210	-1.22292
156	D+Y	KLMX_10484	2.75483	8.76669	1.05117e-06	3.7522e-05	KMXK_0A03640	2.75662
157	D+Y	KLMX_10433	1.33498	8.16238	5.27833e-09	3.76827e-07	KMXK_0A04140	1.33777
158	D+Y	KLMX_10367	1.74348	7.75431	1.26926e-21	6.25239e-19	KMXK_0A04840	1.74649
159	D+Y	KLMX_10344	1.57581	6.73427	1.85973e-08	1.14513e-06	KMXK_0A05070	1.58237
160	D+Y	KLMX_10228	1.48785	11.4903	4.78231e-05	0.000973458	KMXK_0A06250	1.49048
161	D+Y	KLMX_20261	-1.07015	9.22163	4.23798e-05	0.00089984	KMXK_0B02770	-1.068
162	D+Y	KLMX_20422	1.98836	13.4442	1.37323e-11	2.18211e-09	KMXK_0B04400	1.99125
163	D+Y	KLMX_20517	1.59829	2.75293	7.20225e-07	2.75025e-05	KMXK_0B05340	1.60114
164	D+Y	KLMX_30012	-2.5843	6.70586	6.46558e-14	1.51664e-11	KMXK_0C00140	-2.58243
165	D+Y	KLMX_30018	1.44639	4.76641	1.45289e-09	1.32536e-07	KMXK_0C00200	1.4509
166	D+Y	KLMX_30019	1.29155	5.22598	6.92194e-10	6.95867e-08	KMXK_0C00210	1.29427
167	D+Y	KLMX_30037	1.11651	6.11199	3.40968e-07	1.46053e-05	KMXK_0C00390	1.12335
168	D+Y	KLMX_30277	-1.00928	7.69224	0.000526284	0.00641702	KMXK_0C02810	-1.00651
169	D+Y	KLMX_30618	1.09152	5.69538	1.59218e-09	1.42601e-07	KMXK_0C06270	1.09423
170	D+Y	KLMX_30717	1.36437	5.85252	1.22436e-15	4.02078e-13	KMXK_0C07260	1.3683
171	D+Y	KLMX_40107	-1.34293	8.11674	3.53073e-08	2.02237e-06	KMXK_0D01260	-1.33675
172	D+Y	KLMX_40134	4.84443	7.42464	4.92749e-11	6.93509e-09	KMXK_0D01520	4.84835
173	D+Y	KLMX_40235	1.20648	8.47111	1.65302e-09	1.45406e-07	KMXK_0D02500	1.21151
174	D+Y	KLMX_40274	3.3403	2.20759	1.55716e-08	9.83408e-07	KMXK_0D02900	Not measured CBS?
175	D+Y	KLMX_40326	1.86303	7.75184	1.21912e-19	5.45942e-17	KMXK_0D03410	1.86567
176	D+Y	KLMX_40417	1.06695	8.45929	3.04393e-07	1.32694e-05	KMXK_0D04300	1.07008
177	D+Y	KLMX_40545	2.31592	9.70187	1.26975e-13	2.71948e-11	KMXK_0D05590	2.31504
178	D+Y	KLMX_40636	1.55067	2.86031	4.7255e-07	1.8925e-05	KMXK_0D06540	1.55343
179	D+Y	KLMX_40643	2.03353	2.93486	0.000276985	0.00403708	KMXK_0D06610	-1.53697
180	D+Y	KLMX_80004	-1.90717	8.41856	0.000500535	0.00621067	KMXK_0D06610	-1.53697
181	D+Y	KLMX_50020	1.80085	6.4925	1.49583e-07	7.2955e-06	KMXK_0E00270	1.80221
182	D+Y	KLMX_50048	-1.17037	3.84834	0.000890253	0.0097453	KMXK_0E00550	-1.16767
183	D+Y	KLMX_50054	1.2126	7.44217	5.09203e-10	5.57407e-08	KMXK_0E00610	1.21527
184	D+Y	KLMX_50063	1.20136	8.03418	3.13558e-08	1.83879e-06	KMXK_0E00700	1.20369
185	D+Y	KLMX_50080	1.03741	7.89427	5.85195e-05	0.0011577	KMXK_0E00880	1.03876
186	D+Y	KLMX_50395	1.06972	3.74698	0.000460562	0.00583221	KMXK_0E04030	1.08856
187	D+Y	KLMX_50452	1.13576	4.45841	1.01033e-05	0.00026394	KMXK_0E04600	1.14938
188	D+Y	KLMX_50470	1.29887	7.19392	5.92367e-10	6.07916e-08	KMXK_0E04790	1.30557
189	D+Y	KLMX_50525	-1.00695	8.26064	2.17875e-07	1.00304e-05	KMXK_0E05350	-1.00498
190	D+Y	KLMX_50531	1.42322	7.36762	3.5463e-11	5.13797e-09	KMXK_0E05410	1.42526
191	D+Y	KLMX_60515	1.12851	4.96723	4.71877e-10	5.28287e-08	KMXK_0F00540	1.13552
192	D+Y	KLMX_60382	1.45087	7.3128	0.00042698	0.00546312	KMXK_0F01910	1.45416
193	D+Y	KLMX_60294	2.62845	3.02191	4.93333e-05	0.000995966	KMXK_0F02810	2.63781
194	D+Y	KLMX_60245	1.33281	6.05098	6.30326e-15	1.55249e-12	KMXK_0F03310	1.33929
195	D+Y	KLMX_60224	1.60283	6.46177	0.000355697	0.00485267	KMXK_0F03530	1.60717
196	D+Y	KLMX_60186	1.35019	3.8424	3.84761e-07	1.57944e-05	KMXK_0F03920	1.34707
197	D+Y	KLMX_80140	1.12439	7.05337	6.00733e-08	3.18195e-06	KMXK_0G01500	1.12367
198	D+Y	KLMX_80299	-1.11758	7.58669	2.50338e-06	7.95591e-05	KMXK_0G03090	-1.11475
199	D+Y	KLMX_70175	2.68961	2.26106	0.000330775	0.00462897	KMXK_0H01780	2.66772
200	D+Y	KLMX_70215	-1.03512	8.8945	0.000646367	0.00759949	KMXK_0H02200	-1.03212
201	D+Y	KLMX_70216	-3.09284	3.84664	2.69102e-10	3.5827e-08	KMXK_0H02210	-2.95496
202	D+Y	KLMX_70253	4.10821	3.67517	5.46909e-13	1.07763e-10	KMXK_0H02590	Not measured CBS?
203	D+Y	KLMX_70415	-1.78103	9.5239	4.02244e-08	2.25165e-06	KMXK_0H04290	-1.77776
204		KLMX_10007	1.52715	2.01998	0.000823511	0.00917787	Multicopy	Multicopy		KMXK_0B08460, KMXK_0E06300
205		KLMX_10284	2.2119	5.87915	0.000453339	0.00575553	Multicopy	Multicopy		KMXK_0A05680, KMXK_0C03050
206		KLMX_10553	-4.3638	10.7034	2.40114e-24	1.4785e-21	Multicopy	Multicopy		KMXK_0A02920, KMXK_0A02930, KMXK_0A02940, KMXK_0A02950, KMXK_0A02960, KMXK_0E00380
207		KLMX_10555	1.79296	10.181	0.000243987	0.00363106	Multicopy	Multicopy		KMXK_0A02920, KMXK_0A02930, KMXK_0A02940, KMXK_0A02950, KMXK_0A02960, KMXK_0E00380
208		KLMX_20101	-3.13153	9.18012	3.55107e-07	1.49308e-05	Multicopy	Multicopy		KMXK_0B00180, KMXK_0B01120
209		KLMX_20316	-2.64353	7.13174	2.41013e-09	1.94628e-07	Multicopy	Multicopy		KMXK_0B03320, KMXK_0G04240
210		KLMX_20812	2.85694	2.09076	1.15795e-06	4.10363e-05	Multicopy	Multicopy		KMXK_0B08300, KMXK_0B08310
211		KLMX_30015	-1.44034	4.81703	0.000159144	0.00260447	Multicopy	Multicopy		KMXK_0A01360, KMXK_0C00170
212		KLMX_50621	1.71722	2.37308	4.6823e-07	1.89057e-05	Multicopy	Multicopy		KMXK_0B08460, KMXK_0E06300
213		KLMX_70370	2.35538	3.07403	5.91182e-06	0.000167366	Multicopy	Multicopy		KMXK_0H03770, KMXK_0H03780, KMXK_0H03790
214		KLMX_70438	-1.4398	5.6619	0.000188571	0.00298683	Multicopy	Multicopy		KMXK_0B00180, KMXK_0B01120
215		KLMX_80196	1.30434	9.36061	3.07146e-06	9.51574e-05	Multicopy	Multicopy		KMXK_0G02050, KMXK_0G02060
216		KLMX_80416	-2.89771	9.02708	5.55087e-09	3.90623e-07	Multicopy	Multicopy		KMXK_0B03320, KMXK_0G04240
217	Other		1.45695	3.06732	1.74938e-05	0.000426606	snoRNA	snoRNA
218	Other		-1.63801	3.26326	9.8946e-05	0.00175469	snoRNA	snoRNA
219	Other	KLMX_R410	-2.25113	1.67424	0.000437469	0.00556841	tRNA	tRNA

## Sheet: Doughty et al. 2020 Sign_DE_HiT
Doughty et al. 2020 Sign_DE_HiT
Protein-coding Genes	Gene Group (conservation)	High Temp log2FC	High Temp FDR
KMXK_0F02400	Group III	-4.65554	1.12929e-74
KMXK_0C03420	Group I	-2.91021	1.43097e-45
KMXK_0F02790	Group I	-7.25784	3.37916e-19
KMXK_0D03410	Group I	1.86567	1.253e-17
KMXK_0C07260	Group I	1.3683	3.20316e-13
KMXK_0F03310	Group I	1.33929	1.82426e-12
KMXK_0C00140	Group I	-2.58243	1.9303e-11
KMXK_0D01720	Group I	-2.4593	1.9303e-11
KMXK_0H01000	Group I	1.36537	6.30392e-11
KMXK_0E04050	Group I	1.92829	5.36924e-10
KMXK_0A01830	Group I	1.45752	7.75539e-10
KMXK_0H02210	Group I	-2.95496	1.48337e-09
KMXK_0E04920	Group I	3.48305	1.56116e-09
KMXK_0B04400	Group I	1.99125	1.74509e-09
KMXK_0H00910	Group I	-2.25084	3.85735e-09
KMXK_0F00540	Group I	1.13552	3.95566e-08
KMXK_0G00220	Group I	-0.993043	4.07783e-08
KMXK_0E00610	Group I	1.21527	4.18995e-08
KMXK_0C00210	Group I	1.29427	4.35484e-08
KMXK_0C04390	Group I	0.983182	5.29388e-08
KMXK_0E04790	Group I	1.30557	5.37938e-08
KMXK_0B06260	Group I	1.66943	1.03459e-07
KMXK_0D02500	Group I	1.21151	1.1488e-07
KMXK_0H00120	Group I	1.14548	1.22211e-07
KMXK_0D04670	Group I	-1.29598	1.49068e-07
KMXK_0H04430	Group I	-1.39851	1.49068e-07
KMXK_0B04680	Group I	-3.25231	1.6251e-07
KMXK_0A04140	Group I	1.33777	2.61886e-07
KMXK_0E02690	Group I	0.961003	2.63198e-07
KMXK_0F02060	Group I	0.964282	2.63198e-07
KMXK_0A06560	Group I	1.22156	4.0892e-07
KMXK_0F04730	Group I	1.65235	4.88326e-07
KMXK_0F00530	Group I	1.12229	9.97243e-07
KMXK_0E00700	Group I	1.20369	1.19463e-06
KMXK_0A05070	Group I	1.58237	1.42728e-06
KMXK_0A06440	Group I	-1.1983	1.64723e-06
KMXK_0D01260	Group I	-1.33675	1.87773e-06
KMXK_0G01500	Group I	1.12367	3.43591e-06
KMXK_0H03120	Group I	-1.42246	3.98899e-06
KMXK_0B04980	Group I	-1.12936	5.51094e-06
KMXK_0C02570	Group I	0.873996	6.04959e-06
KMXK_0E00270	Group I	1.80221	7.19375e-06
KMXK_0B04730	Group I	1.43467	9.44329e-06
KMXK_0D04300	Group I	1.07008	1.03732e-05
KMXK_0B00590	Group I	0.932744	1.09834e-05
KMXK_0C05200	Group I	-1.00471	1.25491e-05
KMXK_0D00710	Group I	0.960576	1.37718e-05
KMXK_0C00360	Group I	-1.2316	1.38881e-05
KMXK_0C00390	Group I	1.12335	1.46385e-05
KMXK_0B05340	Group I	1.60114	1.48819e-05
KMXK_0F03920	Group I	1.34707	1.75268e-05
KMXK_0C05010	Group I	0.896578	2.34209e-05
KMXK_0G00180	Group I	-2.1072	2.69759e-05
KMXK_0C00370	Group I	-1.07211	3.2171e-05
KMXK_0E00250	Group I	-2.59015	3.32908e-05
KMXK_0G03350	Group I	0.84187	3.69835e-05
KMXK_0C04210	Group I	0.976061	4.02484e-05
KMXK_0D05700	Group I	0.830947	4.99622e-05
KMXK_0G03090	Group I	-1.11475	7.03897e-05
KMXK_0F03300	Group I	0.794248	8.16515e-05
KMXK_0D03400	Group I	0.9803	9.16476e-05
KMXK_0E04560	Group I	-0.902528	0.000112629
KMXK_0A03210	Group I	-1.22292	0.000128226
KMXK_0D06310	Group I	0.905138	0.000132679
KMXK_0C03090	Group I	0.858493	0.000132719
KMXK_0B01350	Group I	0.866445	0.000153361
KMXK_0A00250	Group I	0.85116	0.000155138
KMXK_0A02350	Group I	0.68842	0.000207459
KMXK_0B08200	Group I	0.87947	0.000225212
KMXK_0D04010	Group I	1.01187	0.000229355
KMXK_0D02880	Group I	0.86735	0.00023096
KMXK_0C03480	Group I	1.03202	0.00023096
KMXK_0D02710	Group I	0.967529	0.000234283
KMXK_0A00130	Group I	0.958754	0.000248406
KMXK_0G03010	Group I	-0.775118	0.000253483
KMXK_0E04600	Group I	1.14938	0.000253483
KMXK_0E02410	Group I	-0.733686	0.000256197
KMXK_0G01310	Group I	0.882962	0.000301672
KMXK_0B02110	Group I	-0.891651	0.000303579
KMXK_0D01220	Group I	-0.937456	0.000310478
KMXK_0H03880	Group I	-1.15288	0.000310933
KMXK_0F02510	Group I	0.687082	0.000325873
KMXK_0G02800	Group I	1.02104	0.000346136
KMXK_0F05510	Group I	0.968366	0.000434975
KMXK_0E00280	Group I	0.896971	0.000442876
KMXK_0H02410	Group I	-0.748488	0.000555097
KMXK_0D01880	Group I	-0.806796	0.000594864
KMXK_0A06270	Group I	0.821473	0.000616792
KMXK_0G03440	Group I	0.684223	0.000618781
KMXK_0A04590	Group I	0.882243	0.000663933
KMXK_0D02940	Group I	1.06828	0.00068815
KMXK_0E02660	Group I	-0.946233	0.000695203
KMXK_0H02470	Group I	0.755025	0.000711283
KMXK_0A05150	Group I	-0.783792	0.000733421
KMXK_0G02940	Group I	0.727236	0.000733421
KMXK_0B02780	Group I	-1.40805	0.000753079
KMXK_0G00670	Group I	0.916252	0.000788646
KMXK_0A07560	Group I	-0.804604	0.000801419
KMXK_0B06470	Group I	0.769781	0.000810264
KMXK_0B01550	Group I	0.78773	0.000874653
KMXK_0B02770	Group I	-1.068	0.00089211
KMXK_0D05040	Group I	-0.743912	0.000918289
KMXK_0A06250	Group I	1.49048	0.000951174
KMXK_0H03360	Group I	0.688279	0.000974139
KMXK_0A02830	Group I	0.778351	0.0010569
KMXK_0D06280	Group I	0.676144	0.00107259
KMXK_0E04860	Group I	-0.871947	0.00109067
KMXK_0A03520	Group I	-0.886589	0.00110347
KMXK_0C05260	Group I	0.835505	0.00119552
KMXK_0B02660	Group I	-0.760223	0.00131646
KMXK_0H03900	Group I	-0.848824	0.00131646
KMXK_0G04330	Group I	1.43091	0.00133324
KMXK_0G01260	Group I	-0.948244	0.00136509
KMXK_0A05160	Group I	-0.837205	0.00136509
KMXK_0C05870	Group I	-0.915212	0.00136509
KMXK_0B02910	Group I	-0.981112	0.00141388
KMXK_0A00530	Group I	-1.09377	0.00143499
KMXK_0A06580	Group I	-1.02573	0.00143499
KMXK_0F00630	Group I	0.776693	0.00143866
KMXK_0C01530	Group I	-0.878359	0.00147444
KMXK_0F03150	Group I	-1.25395	0.00149509
KMXK_0B02340	Group I	-1.12366	0.001497
KMXK_0D02920	Group I	0.640494	0.00150245
KMXK_0E04530	Group I	-0.733725	0.00152846
KMXK_0C05600	Group I	0.724522	0.0016227
KMXK_0E05990	Group I	0.692299	0.00164259
KMXK_0F05730	Group I	0.709359	0.00175783
KMXK_0A05900	Group I	-1.10498	0.00177547
KMXK_0D03830	Group I	0.774421	0.00178139
KMXK_0B04960	Group I	-0.973311	0.00179868
KMXK_0E00760	Group I	0.697107	0.00189334
KMXK_0C01070	Group I	0.712563	0.00198425
KMXK_0A06830	Group I	-0.60644	0.00219192
KMXK_0E02060	Group I	-1.07847	0.00235177
KMXK_0C07320	Group I	-0.719425	0.00247026
KMXK_0B06180	Group I	0.780424	0.00247531
KMXK_0C04500	Group I	0.771492	0.00255925
KMXK_0A00580	Group I	0.925762	0.00269125
KMXK_0D01600	Group I	0.801972	0.00275162
KMXK_0F02450	Group I	0.740922	0.00292835
KMXK_0D03860	Group I	-0.663042	0.00293172
KMXK_0G00210	Group I	-1.45424	0.00296034
KMXK_0G01410	Group I	-0.707442	0.00296034
KMXK_0C00800	Group I	-0.593387	0.00298816
KMXK_0A05550	Group I	0.642096	0.00301978
KMXK_0F01270	Group I	-0.920901	0.00301978
KMXK_0E02730	Group I	-0.605119	0.003111
KMXK_0C00950	Group I	-1.27331	0.0031202
KMXK_0E05330	Group I	-0.854139	0.0031202
KMXK_0F02990	Group I	0.635299	0.00312437
KMXK_0A06770	Group I	0.657833	0.00312437
KMXK_0C04230	Group I	1.22872	0.00315081
KMXK_0D06530	Group I	0.662115	0.00331291
KMXK_0G01390	Group I	-0.839782	0.00341315
KMXK_0H00270	Group I	0.704725	0.00343044
KMXK_0E03520	Group I	0.699915	0.00363253
KMXK_0F00620	Group I	0.568609	0.00363383
KMXK_0F04780	Group I	0.75629	0.00379665
KMXK_0B00860	Group I	0.802055	0.00381075
KMXK_0E00600	Group I	0.593112	0.00424855
KMXK_0C06420	Group I	-0.68784	0.0042597
KMXK_0B08080	Group I	-0.763056	0.0043645
KMXK_0B00720	Group I	1.53955	0.00438446
KMXK_0B05370	Group I	0.886078	0.00444109
KMXK_0F04670	Group I	0.575031	0.00469835
KMXK_0A01160	Group I	-0.900257	0.00471884
KMXK_0F01090	Group I	0.656735	0.00471884
KMXK_0C05690	Group I	0.647406	0.00472199
KMXK_0E02300	Group I	-0.707383	0.00475895
KMXK_0E05430	Group I	-0.577673	0.00498222
KMXK_0F02190	Group I	0.570593	0.00498222
KMXK_0D05850	Group I	-0.932105	0.00498222
KMXK_0B00980	Group I	-0.558079	0.00503236
KMXK_0A07690	Group I	-0.788705	0.00505962
KMXK_0E04030	Group I	1.08856	0.00507594
KMXK_0E02480	Group I	-0.921981	0.0050902
KMXK_0C03720	Group I	0.560897	0.0050902
KMXK_0D01890	Group I	-0.68616	0.0050902
KMXK_0E00150	Group I	-0.903378	0.0050902
KMXK_0E06050	Group I	-0.590263	0.0050902
KMXK_0B00680	Group I	0.589131	0.00517754
KMXK_0F01910	Group I	1.45416	0.00518517
KMXK_0F00730	Group I	-0.89032	0.00518517
KMXK_0E04320	Group I	-0.80019	0.00518517
KMXK_0A02120	Group I	0.850796	0.00523827
KMXK_0B01790	Group I	-0.778057	0.00548079
KMXK_0C05720	Group I	0.663299	0.00552456
KMXK_0D06170	Group I	-0.589103	0.00554888
KMXK_0G01370	Group I	1.98554	0.00587883
KMXK_0A08280	Group I	-0.575471	0.00591585
KMXK_0D06300	Group I	0.588156	0.00618863
KMXK_0C02810	Group I	-1.00651	0.00633993
KMXK_0C06370	Group I	0.560935	0.0065458
KMXK_0G03500	Group I	0.644115	0.00663095
KMXK_0A03230	Group I	-1.5362	0.00666491
KMXK_0E01320	Group I	0.858879	0.0068114
KMXK_0E05940	Group I	-0.690932	0.00681155
KMXK_0B06100	Group I	-0.706486	0.00681155
KMXK_0B05080	Group I	-0.955565	0.00701852
KMXK_0E05830	Group I	-1.45183	0.0071003
KMXK_0B05030	Group I	-0.590734	0.0071003
KMXK_0A05710	Group I	0.64727	0.00710361
KMXK_0F03070	Group I	-0.758406	0.00736832
KMXK_0C01680	Group I	0.708131	0.00736832
KMXK_0H02200	Group I	-1.03212	0.00776254
KMXK_0C03300	Group I	0.517885	0.00809607
KMXK_0B04330	Group I	0.671191	0.00816643
KMXK_0F01970	Group I	0.922812	0.00842901
KMXK_0B05200	Group I	0.676846	0.00842901
KMXK_0G03920	Group I	0.571265	0.00850067
KMXK_0A01180	Group I	0.739313	0.00854748
KMXK_0C01120	Group I	-0.587058	0.00870392
KMXK_0G03450	Group I	-0.685643	0.00872922
KMXK_0F05100	Group I	0.547912	0.00905226
KMXK_0G03540	Group I	0.525047	0.00908307
KMXK_0C00860	Group I	0.5718	0.00908307
KMXK_0A03510	Group I	0.644266	0.00928752
KMXK_0A00860	Group I	0.667665	0.00937057
KMXK_0C02580	Group I	-0.644356	0.00945095
KMXK_0D01140	Group I	-0.924278	0.00946068
KMXK_0D06030	Group I	0.704545	0.00957262
KMXK_0C06260	Group I	0.566108	0.00957262
KMXK_0C00570	Group I	-0.582563	0.0097781
KMXK_0C06920	Group I	0.520598	0.00987365
KMXK_0H02050	Group I	0.628098	0.00988164
KMXK_0E03460	Group I	-0.827306	0.00988164
KMXK_0A08360	Group II	3.321	9.4975e-14
KMXK_0D05590	Group II	2.31504	2.31156e-11
KMXK_0C00790	Group II	1.04673	4.07783e-08
KMXK_0C06270	Group II	1.09423	1.03459e-07
KMXK_0A02180	Group II	-1.17564	1.26007e-06
KMXK_0A01100	Group II	0.995738	1.95547e-06
KMXK_0H04290	Group II	-1.77776	2.06912e-06
KMXK_0D06540	Group II	1.55343	1.25491e-05
KMXK_0D00160	Group II	0.773879	8.79354e-05
KMXK_0G03980	Group II	0.896128	0.000144376
KMXK_0F02810	Group II	2.63781	0.000672858
KMXK_0E00880	Group II	1.03876	0.00100777
KMXK_0A04470	Group II	-1.60334	0.00104028
KMXK_0D06480	Group II	0.659397	0.00152763
KMXK_0B02220	Group II	-0.655864	0.00269125
KMXK_0H03510	Group II	0.845074	0.00324116
KMXK_0D05550	Group II	-0.689918	0.00341315
KMXK_0H01780	Group II	2.66772	0.00505962
KMXK_0A07040	Group II	-0.617135	0.00821311
KMXK_0B03310	Group III	-3.3954	1.48096e-25
KMXK_0A04050	Group III	2.57598	7.30065e-21
KMXK_0D01300	Group III	1.6345	4.87517e-14
KMXK_0D02910	Group III	1.11563	2.73799e-09
KMXK_0E05410	Group III	1.42526	3.90759e-09
KMXK_0D01520	Group III	4.84835	5.23316e-09
KMXK_0H01060	Group III	1.38407	1.29607e-08
KMXK_0C03100	Group III	2.14756	3.52534e-08
KMXK_0F02740	Group III	-1.81714	4.74488e-08
KMXK_0B05890	Group III	1.053	6.1565e-08
KMXK_0H03460	Group III	1.06546	8.27572e-08
KMXK_0A02460	Group III	1.18456	1.15728e-07
KMXK_0H03280	Group III	-1.33794	1.31941e-07
KMXK_0F05620	Group III	1.18983	1.9758e-07
KMXK_0B08280	Group III	1.17862	2.73637e-07
KMXK_0D01860	Group III	-1.91221	4.94091e-07
KMXK_0F00970	Group III	-1.44001	6.69651e-07
KMXK_0G02530	Group III	-1.03343	9.4532e-07
KMXK_0E04700	Group III	-1.67078	1.87773e-06
KMXK_0A03950	Group III	2.02307	1.95547e-06
KMXK_0A06730	Group III	1.0666	2.27035e-06
KMXK_0C06240	Group III	-1.13734	4.0041e-06
KMXK_0F04540	Group III	-1.48903	6.37965e-06
KMXK_0E05350	Group III	-1.00498	7.88734e-06
KMXK_0D01560	Group III	1.87188	8.66871e-06
KMXK_0H03810	Group III	-2.38701	1.03262e-05
KMXK_0A08330	Group III	1.13208	1.18e-05
KMXK_0B01120	Group III	-3.13325	1.25491e-05
KMXK_0E06320	Group III	-2.76307	1.32705e-05
KMXK_0A08290	Group III	-1.50232	1.37718e-05
KMXK_0C04430	Group III	1.18179	1.91044e-05
KMXK_0B01360	Group III	1.15174	2.34096e-05
KMXK_0B06020	Group III	-1.28826	2.64022e-05
KMXK_0A01380	Group III	-1.20542	3.11973e-05
KMXK_0A03640	Group III	2.75662	3.32908e-05
KMXK_0C03390	Group III	-1.68775	4.39316e-05
KMXK_0C06680	Group III	-0.94852	4.39316e-05
KMXK_0B05620	Group III	1.1373	4.8432e-05
KMXK_0H03480	Group III	-0.902555	5.17824e-05
KMXK_0A06710	Group III	0.840604	6.12431e-05
KMXK_0G03800	Group III	-1.03132	6.21974e-05
KMXK_0F03570	Group III	0.896593	6.32715e-05
KMXK_0D04290	Group III	0.802264	6.37448e-05
KMXK_0F00170	Group III	-1.1013	6.70431e-05
KMXK_0C01690	Group III	0.964654	7.56118e-05
KMXK_0E03530	Group III	0.965997	7.80464e-05
KMXK_0A04940	Group III	0.931857	8.82195e-05
KMXK_0H00100	Group III	1.21089	9.00485e-05
KMXK_0A02310	Group III	1.1974	0.000111149
KMXK_0C01510	Group III	-1.08277	0.000124475
KMXK_0G01020	Group III	0.738625	0.000327088
KMXK_0E00620	Group III	0.947604	0.000338182
KMXK_0B08090	Group III	-0.805811	0.000362535
KMXK_0B07600	Group III	0.852527	0.000382652
KMXK_0C00230	Group III	-2.09363	0.000504784
KMXK_0G01040	Group III	0.655553	0.000516868
KMXK_0F04530	Group III	-1.18764	0.000536303
KMXK_0H00950	Group III	-1.07845	0.000602532
KMXK_0E03720	Group III	0.904483	0.000646321
KMXK_0B06400	Group III	0.834014	0.000646814
KMXK_0C04690	Group III	-0.754872	0.000697031
KMXK_0E05730	Group III	-0.709682	0.000806646
KMXK_0E04070	Group III	-0.887836	0.000853371
KMXK_0F02750	Group III	0.816063	0.000910577
KMXK_0B07250	Group III	0.951883	0.00091725
KMXK_0A02800	Group III	-0.846033	0.000951871
KMXK_0C03220	Group III	0.829797	0.00095709
KMXK_0C03580	Group III	-0.727301	0.00107259
KMXK_0D05400	Group III	0.709711	0.00119592
KMXK_0F03480	Group III	-0.917122	0.00128683
KMXK_0G02860	Group III	1.48549	0.00136509
KMXK_0F00450	Group III	2.20961	0.00140863
KMXK_0A00750	Group III	-0.74772	0.00160091
KMXK_0H01760	Group III	-0.899213	0.00198425
KMXK_0E06130	Group III	-0.618171	0.00208755
KMXK_0A00970	Group III	1.57228	0.00214683
KMXK_0B02980	Group III	1.05017	0.00219192
KMXK_0D03630	Group III	1.7842	0.00233489
KMXK_0E03420	Group III	1.64054	0.00234621
KMXK_0G01050	Group III	-0.976509	0.00234689
KMXK_0F01070	Group III	-0.952515	0.00260207
KMXK_0E02700	Group III	0.74032	0.00261263
KMXK_0H00170	Group III	-0.847637	0.00287872
KMXK_0B03380	Group III	-0.663275	0.00300203
KMXK_0A03660	Group III	1.75587	0.0030206
KMXK_0B02070	Group III	-1.28466	0.00327482
KMXK_0B08290	Group III	0.599389	0.00367365
KMXK_0A00900	Group III	1.01686	0.00407857
KMXK_0H02880	Group III	-1.21927	0.00433164
KMXK_0D00930	Group III	1.11347	0.00444109
KMXK_0B06090	Group III	0.943056	0.00503236
KMXK_0D03160	Group III	2.26384	0.00503236
KMXK_0F04680	Group III	0.660696	0.00508186
KMXK_0B01100	Group III	-1.09242	0.00524744
KMXK_0A04780	Group III	0.624269	0.00534703
KMXK_0D06160	Group III	-0.661279	0.00548079
KMXK_0E01710	Group III	-0.761992	0.00552456
KMXK_0E03150	Group III	0.683944	0.00552456
KMXK_0B08020	Group III	-0.592194	0.00562338
KMXK_0B08410	Group III	0.659154	0.0068114
KMXK_0A04650	Group III	0.743796	0.00736832
KMXK_0B02090	Group III	-0.662951	0.00755956
KMXK_0F04930	Group III	0.706657	0.00802355
KMXK_0B01960	Group III	-0.658096	0.00816911
KMXK_0D02730	Group III	-0.895222	0.00822087
KMXK_0A07980	Group III	-0.665748	0.00854748
KMXK_0B04590	Group III	0.52243	0.00905226
KMXK_0C04410	Group III	0.560104	0.00940281
KMXK_0B07200	Group III	-0.91581	0.00957262
KMXK_0C06360	Group III	-0.783142	0.00957262
KMXK_0D04310	Group III	0.576495	0.00957262
KMXK_0A05220	Group III	-3.187	0.00990805
KMXK_0A03680	Group III	-2.55182	0.00991772
KMXK_0C00190	Group IV	-2.85142	3.28032e-26
KMXK_0F03060	Group IV	4.95968	5.45997e-23
KMXK_0G00120	Group IV	-4.0835	4.37387e-22
KMXK_0D02960	Group IV	1.54118	2.86539e-15
KMXK_0E02710	Group IV	1.99302	1.20576e-12
KMXK_0A00370	Group IV	2.96942	1.63159e-12
KMXK_0C00850	Group IV	1.07658	1.15641e-08
KMXK_0G03730	Group IV	1.49525	4.07783e-08
KMXK_0C06410	Group IV	1.01981	1.75629e-07
KMXK_0B04700	Group IV	-1.51403	4.18689e-07
KMXK_0E03710	Group IV	1.64037	8.47035e-07
KMXK_0B02760	Group IV	2.27953	2.27035e-06
KMXK_0A04960	Group IV	1.10002	8.82043e-06
KMXK_0H04310	Group IV	1.02559	1.0542e-05
KMXK_0A05080	Group IV	1.16216	1.93693e-05
KMXK_0A01670	Group IV	1.54406	2.28148e-05
KMXK_0F03580	Group IV	1.51436	2.33727e-05
KMXK_0H04280	Group IV	-0.90421	3.06068e-05
KMXK_0B03110	Group IV	1.9792	3.09177e-05
KMXK_0A06810	Group IV	0.794394	3.74499e-05
KMXK_0B03940	Group IV	1.21358	7.20825e-05
KMXK_0C04790	Group IV	-1.6457	7.44019e-05
KMXK_0D05440	Group IV	1.14225	0.000106482
KMXK_0H03590	Group IV	-1.0268	0.000199838
KMXK_0A03140	Group IV	0.885153	0.000360016
KMXK_0G03270	Group IV	1.94821	0.000424235
KMXK_0F01440	Group IV	1.5475	0.00119592
KMXK_0A02040	Group IV	-0.819413	0.0013056
KMXK_0E03540	Group IV	1.30553	0.00131353
KMXK_0A07100	Group IV	-1.36389	0.00183451
KMXK_0C03410	Group IV	-1.04301	0.00192399
KMXK_0C00170	Group IV	-1.43753	0.00260207
KMXK_0G01270	Group IV	-0.938275	0.00458427
KMXK_0F03530	Group IV	1.60717	0.00469835
KMXK_0A02550	Group IV	-0.609701	0.00499548
KMXK_0A03260	Group IV	0.600808	0.0050902
KMXK_0C05980	Group IV	-0.733598	0.00521423
KMXK_0F04690	Group IV	1.08751	0.00786714
KMXK_0A08260	Group IV	0.776976	0.00802355
KMXK_0A03240	Group IV	-0.916889	0.00875931
KMXK_0D02550	Group IV	-0.708452	0.00893736
KMXK_0C00380	Group IV	0.765903	0.00893736
KMXK_0E00550	Group IV	-1.16767	0.00958219
KMXK_0B06390	Group IV	0.762119	0.00987365
KMXK_0A02940	Group V	-4.24093	7.03422e-28
KMXK_0A04840	Group V	1.74649	1.53236e-19
KMXK_0A08350	Group V	3.54715	4.14726e-17
KMXK_0C07380	Group V	-1.48799	1.36995e-10
KMXK_0F05840	Group V	1.68244	5.48375e-10
KMXK_0H02920	Group V	-2.05728	6.3648e-10
KMXK_0A08370	Group V	5.50906	9.69726e-10
KMXK_0C03250	Group V	-2.59043	3.5886e-08
KMXK_0D06590	Group V	-2.68968	5.94208e-08
KMXK_0C00200	Group V	1.4509	9.46114e-08
KMXK_0E06330	Group V	1.66058	1.39384e-07
KMXK_0B03320	Group V	-2.65423	1.48619e-07
KMXK_0G04240	Group V	-2.89534	3.44568e-07
KMXK_0F05630	Group V	1.12841	7.72568e-07
KMXK_0B06000	Group V	1.13639	2.35899e-06
KMXK_0D02690	Group V	2.27877	5.45441e-06
KMXK_0B01990	Group V	-1.05083	9.27821e-06
KMXK_0A08300	Group V	1.3811	1.25491e-05
KMXK_0D00840	Group V	0.907506	1.85109e-05
KMXK_0E06300	Group V	1.30762	5.58451e-05
KMXK_0G02050	Group V	1.30659	8.75799e-05
KMXK_0F04470	Group V	1.19269	0.000121555
KMXK_0G00390	Group V	-1.21014	0.000309689
KMXK_0A01000	Group V	-0.724887	0.000424137
KMXK_0B02000	Group V	-1.35617	0.00042859
KMXK_0F03540	Group V	2.63729	0.000434975
KMXK_0A02020	Group V	1.8137	0.000434975
KMXK_0D02680	Group V	1.00926	0.00109067
KMXK_0B00150	Group V	0.868795	0.00112951
KMXK_0D04040	Group V	0.693697	0.00141068
KMXK_0D05390	Group V	0.871767	0.00143499
KMXK_0A02920	Group V	1.89527	0.00186912
KMXK_0C06710	Group V	0.684213	0.00343044
KMXK_0A04820	Group V	0.605781	0.00455929
KMXK_0C05520	Group V	0.893572	0.00455929
KMXK_0A07830	Group V	0.779345	0.00505962
KMXK_0F02860	Group V	0.754258	0.0050902
KMXK_0A05680	Group V	2.2159	0.00553678
KMXK_0D00330	Group V	1.0138	0.00612601
KMXK_0F01560	Group V	1.0143	0.00745009
KMXK_0C02410	Group V	0.813694	0.00928752
KMXK_0G00740	Group V	-1.89087	0.00949371
