# Supplementary material for: Identification of a novel gene required for competitive growth at high temperature in the thermotolerant yeast Kluyveromyces marxianus
Source: Microbiology (Reading). 2022 Mar 25;168(3):001148. doi: 10.1099/mic.0.001148 (PMC9558357; doi:10.1099/mic.0.001148)
Supplement: Supplementary material 4 [file mic-168-1148-s004.xlsx]

## Sheet: Sheet1
Top three most significan hits (e-value<10-5) from Blastp run of DMKU3-1042 protein sequences:
Gene ID	Top three species	Identity %
KLMX_10556	none
KLMX_10792	none
KLMX_20436	none
KLMX_50030	none
KLMX_60003	none
KLMX_60133	none
KLMX_60270	M. album	51.04
	Sporisorium reilianum	78.57
	Aspergillus terreus	45.15
KLMX_60369	none
KLMX_70384	Fretibacterium fastidiosum	60
	Edaphoclhlamys debrayana	69.77
	Marinimicrobia sp.	48.08
KLMX_70441 (ywnB)	Acinetobacter sp.	60.98
	Delftia sp.	60.09
KLMX_80304	none
KLMX_10011 (FEN2_h1)	Lachancea fermentati	78.8
	Candida arabinofermentans	69.8
	Wickeranomyces anomalus	57.48
KLMX_10646	none
KLMX_10143	Tetrapisispora saccharomycotina	57.65
	Zygosaccharmyces parabailii	57.89
	Hanseniaspora osmophila	50
KLMX_30473	Achromobacter sp.	56.45
	Burkholderiales bacterium	50.39
	Betaproteobacteria bacterium	53.6
KLMX_80031	none
