# Supplementary material for: Identification of a novel gene required for competitive growth at high temperature in the thermotolerant yeast Kluyveromyces marxianus
Source: Microbiology (Reading). 2022 Mar 25;168(3):001148. doi: 10.1099/mic.0.001148 (PMC9558357; doi:10.1099/mic.0.001148)
Supplement: Supplementary material 5 [file mic-168-1148-s005.xlsx]

## Sheet: DE_analysis_Std_vs_LpH
genes	logFC	logCPM	PValue	FDR
KLMX_10009	1.39091	5.52198	4.37022e-09	7.98132e-07
KLMX_10140	-2.9715	1.86474	2.12949e-16	2.1001e-13
KLMX_10190	1.57441	5.37484	1.2567e-08	2.0656e-06
KLMX_10226	1.4492	7.93489	2.60519e-19	1.28462e-15
KLMX_10367	1.08427	7.37296	1.11516e-12	4.58238e-10
KLMX_10484	-1.54801	6.39179	6.39139e-06	0.000437721
KLMX_10646	-1.35723	1.0238	0.000268459	0.00912946
KLMX_10665	1.52079	5.54444	1.67099e-08	2.65795e-06
KLMX_10781	-1.38756	4.88635	6.92057e-10	1.68358e-07
KLMX_20004	1.63807	3.93368	6.69917e-12	2.35954e-09
KLMX_20005	1.13119	3.70223	1.00186e-06	8.8217e-05
KLMX_20011	-1.01813	10.8849	2.93079e-07	3.07483e-05
KLMX_20100	-1.29398	8.16299	1.13617e-06	9.65943e-05
KLMX_20101	-2.12941	8.92751	5.71796e-06	0.00040279
KLMX_20517	1.49698	2.82681	4.8064e-07	4.55776e-05
KLMX_30014	1.03377	6.77232	5.94204e-08	8.41423e-06
KLMX_30015	2.3667	6.87278	3.23517e-09	6.13562e-07
KLMX_30021	-2.53843	1.71715	6.21083e-15	3.40284e-12
KLMX_30054	1.52532	7.8753	9.33447e-16	6.57546e-13
KLMX_30338	-1.23151	7.38133	1.48889e-05	0.00092933
KLMX_30374	1.53853	7.19326	1.72217e-16	2.1001e-13
KLMX_30489	-1.7534	2.43831	4.14021e-07	4.00302e-05
KLMX_30590	1.40685	12.3505	2.41081e-09	4.9532e-07
KLMX_30599	1.2317	8.18373	1.68065e-11	5.52487e-09
KLMX_30619	-1.19707	7.01631	0.000119189	0.00506658
KLMX_30727	1.2674	3.90249	0.000197795	0.00727855
KLMX_40060	-2.35271	2.92272	9.45573e-09	1.6078e-06
KLMX_40078	1.22221	9.31385	1.34122e-06	0.000110226
KLMX_40122	1.83744	8.02077	4.81695e-16	3.95873e-13
KLMX_40252	1.26644	5.97248	5.34621e-07	4.97399e-05
KLMX_40253	1.3696	3.10175	3.49057e-07	3.51265e-05
KLMX_40545	1.43088	9.16383	0.000163809	0.00656699
KLMX_40644	1.55914	3.05319	3.41898e-05	0.00187322
KLMX_50043	-1.63101	0.922592	6.72737e-05	0.0031593
KLMX_50324	1.58996	6.34298	2.25506e-10	6.54101e-08
KLMX_50334	1.80296	3.15533	8.1203e-07	7.28022e-05
KLMX_50345	1.04397	8.40091	5.95186e-10	1.63048e-07
KLMX_50346	1.07972	3.33169	2.77355e-07	2.97313e-05
KLMX_50367	1.03537	5.79635	3.19417e-09	6.13562e-07
KLMX_50450	1.12128	6.25016	2.28708e-05	0.00130687
KLMX_50451	-1.50957	4.58358	6.09092e-06	0.000423019
KLMX_50457	1.22027	6.57336	8.8594e-17	1.45619e-13
KLMX_50576	-2.45385	0.662389	1.24452e-07	1.53418e-05
KLMX_60025	1.52093	5.25156	7.33911e-10	1.68358e-07
KLMX_60064	-1.14468	3.23086	0.000292738	0.00981965
KLMX_60189	1.24515	9.24629	3.14046e-07	3.22616e-05
KLMX_60270	2.25152	4.23829	2.67941e-06	0.000209717
KLMX_60296	-4.77666	4.33306	3.69392e-15	2.27684e-12
KLMX_60301	-1.26868	8.30847	0.000180254	0.00694399
KLMX_60415	2.74978	7.04824	1.1192e-13	5.51877e-11
KLMX_60417	1.2995	6.08888	6.12229e-12	2.32223e-09
KLMX_60427	1.92362	6.92732	7.30617e-08	1.00074e-05
KLMX_70226	-2.01406	10.3369	6.45344e-05	0.00308951
KLMX_70298	-1.11789	6.71129	5.5447e-06	0.000396245
KLMX_70368	-2.34107	7.40144	0.00026525	0.00908298
KLMX_70371	1.57811	6.22873	2.33891e-08	3.60411e-06
KLMX_70417	1.06794	8.26015	1.3084e-13	5.86519e-11
KLMX_70419	1.89152	4.4306	8.40533e-08	1.12018e-05
KLMX_70420	1.71055	4.40328	7.51139e-10	1.68358e-07
KLMX_80007	2.62045	4.80768	4.27945e-05	0.00224489
KLMX_80063	3.1708	7.14645	1.09081e-09	2.3386e-07
KLMX_80175	2.44238	9.70424	6.40094e-19	1.57815e-15
KLMX_80176	1.35115	4.45618	0.000205947	0.00746709
KLMX_80181	-1.88906	2.26602	1.91946e-07	2.1033e-05

## Sheet: DE_analysis_Std_vs_Osm
genes	logFC	logCPM	PValue	FDR
ENSRNA049514773	-2.59703	0.447383	7.36292e-06	0.000131546
ENSRNA049515095	-1.25517	1.87422	0.000152603	0.00176226
ENSRNA049515208	-1.33268	3.85388	0.000697304	0.00617042
ENSRNA049515775	-1.47453	1.08674	0.00116149	0.00941991
KLMX_10004	1.56129	4.51746	2.34169e-10	1.06916e-08
KLMX_10006	2.50335	2.88895	1.57803e-19	2.43164e-17
KLMX_10007	2.65232	3.44645	4.18845e-16	4.13065e-14
KLMX_10010	7.89857	6.14142	7.47242e-38	5.26379e-35
KLMX_10012	4.46555	5.22548	2.44244e-06	5.0182e-05
KLMX_10018	1.48839	5.5739	2.12993e-10	9.8156e-09
KLMX_10066	1.06956	6.74043	4.16731e-05	0.000573995
KLMX_10070	-2.02483	4.88163	1.2449e-07	3.65393e-06
KLMX_10073	-1.94696	6.45716	7.2668e-14	5.77945e-12
KLMX_10074	-1.6747	6.90011	1.18986e-06	2.74168e-05
KLMX_10077	-1.55512	3.17039	6.71805e-12	4.14084e-10
KLMX_10176	1.50765	9.81279	2.64605e-17	3.18236e-15
KLMX_10190	-1.79567	3.78255	0.000559459	0.00514681
KLMX_10228	-1.16023	10.1379	0.000108549	0.00132162
KLMX_10286	1.27166	6.7929	2.65443e-07	7.11358e-06
KLMX_10287	1.3035	5.94321	8.11756e-05	0.00102111
KLMX_10318	1.04725	5.0066	7.8326e-10	3.38794e-08
KLMX_10329	-2.84001	3.20649	0.000175654	0.00199115
KLMX_10367	-2.86857	5.94819	5.1493e-17	5.90493e-15
KLMX_10383	-1.09823	7.33435	0.000148475	0.00172672
KLMX_10386	1.54972	8.20521	5.28409e-11	2.74272e-09
KLMX_10401	-1.04671	5.4203	0.00107637	0.00893531
KLMX_10433	-1.28792	7.01816	9.50747e-13	6.69733e-11
KLMX_10453	-1.6837	2.11566	0.000298749	0.00306902
KLMX_10484	3.40192	9.53037	0.000364364	0.00365178
KLMX_10494	-1.21445	6.34563	4.77369e-06	9.19494e-05
KLMX_10525	-1.56257	13.3912	2.86056e-05	0.000425488
KLMX_10526	1.6027	7.50636	0.000144441	0.00168777
KLMX_10527	-1.1725	7.37168	1.95013e-13	1.50252e-11
KLMX_10529	4.63583	7.12788	1.0608e-16	1.18882e-14
KLMX_10603	-1.29997	6.29909	2.08338e-23	5.70731e-21
KLMX_10631	-1.10908	7.39765	3.18692e-13	2.41764e-11
KLMX_10663	-1.74045	10.2022	7.59856e-20	1.29202e-17
KLMX_10703	-1.29743	8.05714	1.47385e-07	4.22532e-06
KLMX_10704	-1.23591	6.21867	9.48793e-25	2.92406e-22
KLMX_10766	-1.29456	8.09045	1.65321e-11	9.59055e-10
KLMX_10792	3.00231	4.06482	1.50426e-08	5.2236e-07
KLMX_10800	-1.7465	7.33376	8.41991e-20	1.33931e-17
KLMX_10833	5.15869	6.28228	2.78104e-20	5.27434e-18
KLMX_10838	-1.12298	5.68619	0.00109928	0.00906446
KLMX_10845	1.98325	4.68328	0.000401774	0.00393866
KLMX_20004	-1.74863	2.3094	1.75225e-06	3.78962e-05
KLMX_20005	-1.11568	2.61392	0.00016681	0.00190403
KLMX_20006	-1.22396	5.28971	7.29755e-11	3.63477e-09
KLMX_20011	-1.62863	10.7408	3.2769e-15	3.10738e-13
KLMX_20030	1.24362	11.3599	1.00331e-10	4.9473e-09
KLMX_20044	-2.96037	8.34456	2.97939e-30	1.33558e-27
KLMX_20101	-2.78485	8.85189	7.31438e-09	2.76808e-07
KLMX_20107	-1.20986	10.0869	7.99739e-06	0.000141345
KLMX_20156	-1.06884	9.11731	1.038e-07	3.10204e-06
KLMX_20166	-4.74223	8.28715	3.70669e-12	2.37373e-10
KLMX_20250	-1.62941	4.20249	2.10839e-05	0.000327965
KLMX_20256	-1.0441	10.4071	1.79965e-12	1.23251e-10
KLMX_20282	1.44658	4.86081	0.00117464	0.00951093
KLMX_20283	-2.64183	0.90424	2.13323e-06	4.47615e-05
KLMX_20295	-1.56503	0.973797	1.70347e-05	0.000270961
KLMX_20315	-2.90504	8.40869	6.11441e-37	3.76877e-34
KLMX_20316	-7.70264	6.76933	4.55069e-103	1.12197e-99
KLMX_20324	-1.32155	5.3342	4.11055e-06	8.04331e-05
KLMX_20376	1.09155	5.10388	3.07096e-05	0.000448015
KLMX_20413	-1.06582	1.88511	0.00121451	0.00981761
KLMX_20451	-3.73198	4.91062	1.117e-20	2.29496e-18
KLMX_20477	-1.9863	4.36434	1.04162e-11	6.26369e-10
KLMX_20501	-1.03561	7.61224	1.34797e-06	3.07096e-05
KLMX_20544	1.55975	6.66454	3.17273e-18	4.2283e-16
KLMX_20580	-4.58408	1.17221	4.98245e-11	2.61366e-09
KLMX_20713	-2.5075	4.99042	3.55214e-09	1.40125e-07
KLMX_20714	-1.21329	3.63759	5.7735e-06	0.000107027
KLMX_20768	-2.30175	8.38464	7.55576e-27	2.66125e-24
KLMX_20769	-1.05319	8.32872	5.55588e-07	1.38364e-05
KLMX_20798	2.3948	8.78315	3.63042e-20	6.63023e-18
KLMX_20827	1.85449	4.7866	1.9033e-19	2.84399e-17
KLMX_20828	2.57887	3.52126	4.07237e-15	3.78884e-13
KLMX_30011	1.32814	10.0268	1.68052e-11	9.63566e-10
KLMX_30012	1.28744	8.044	2.03613e-08	6.87204e-07
KLMX_30017	1.32863	7.90718	7.35386e-09	2.76808e-07
KLMX_30077	-1.63677	4.3721	5.44273e-09	2.08047e-07
KLMX_30097	-1.41229	5.07287	1.457e-06	3.25089e-05
KLMX_30243	-3.91785	5.5308	2.82573e-67	4.64455e-64
KLMX_30244	-1.23587	7.09193	1.26477e-21	2.71157e-19
KLMX_30276	-1.14918	7.28442	2.8809e-09	1.1644e-07
KLMX_30277	-1.51698	7.48917	1.88563e-11	1.06874e-09
KLMX_30279	-1.27815	1.86457	0.000829886	0.00716667
KLMX_30321	-1.92406	6.20697	2.32118e-08	7.6817e-07
KLMX_30322	-1.06534	6.21148	1.31799e-08	4.70941e-07
KLMX_30338	-6.02765	6.92338	1.38033e-38	1.1344e-35
KLMX_30352	-2.28039	7.60268	2.1687e-06	4.53129e-05
KLMX_30353	-2.19262	5.89548	1.39267e-05	0.000228908
KLMX_30457	1.06722	5.61008	4.06915e-16	4.0949e-14
KLMX_30473	-1.00147	7.32779	6.33056e-05	0.00082857
KLMX_30567	-1.05416	6.63856	3.52188e-13	2.63127e-11
KLMX_30607	1.16023	9.62931	8.09658e-10	3.47167e-08
KLMX_30619	-3.72601	6.62771	5.99308e-28	2.46266e-25
KLMX_30644	-1.11535	9.3191	3.89671e-11	2.06609e-09
KLMX_30660	-1.0534	9.99094	7.25352e-05	0.000924214
KLMX_30720	-1.11421	9.18537	2.69635e-14	2.29236e-12
KLMX_30727	2.12638	4.58733	4.1147e-08	1.28415e-06
KLMX_40003	1.47058	4.7431	2.5049e-05	0.000384787
KLMX_40049	-1.4534	8.04571	2.89363e-12	1.87743e-10
KLMX_40051	-2.09171	1.17437	3.0788e-06	6.17137e-05
KLMX_40079	2.36033	5.12482	1.48076e-10	6.98782e-09
KLMX_40088	6.32271	7.37172	5.26222e-20	9.26714e-18
KLMX_40089	-1.99223	4.4458	2.49153e-12	1.6381e-10
KLMX_40122	-2.4494	6.10191	5.41101e-14	4.52232e-12
KLMX_40154	-1.00623	8.96833	8.84277e-09	3.30331e-07
KLMX_40155	-2.22942	8.60087	6.25815e-33	3.42877e-30
KLMX_40161	-1.17245	6.12283	1.79248e-14	1.60704e-12
KLMX_40169	-1.90259	5.90325	1.68215e-16	1.84326e-14
KLMX_40210	-3.54458	4.3469	2.11274e-16	2.26477e-14
KLMX_40227	-1.4717	8.96537	1.08723e-06	2.54082e-05
KLMX_40255	1.16395	8.94668	9.3668e-18	1.1843e-15
KLMX_40289	1.32669	8.73429	6.10478e-19	8.60076e-17
KLMX_40295	1.05882	7.11849	4.30859e-18	5.59097e-16
KLMX_40314	-3.31535	5.27699	0.00015927	0.00182218
KLMX_40325	-1.06497	6.44572	9.4348e-13	6.69733e-11
KLMX_40348	-1.90172	4.88197	1.51411e-06	3.3631e-05
KLMX_40370	1.0123	7.00748	1.16718e-08	4.20099e-07
KLMX_40456	-1.04761	2.26746	0.000257953	0.00271208
KLMX_40545	-2.44954	7.55183	3.01366e-39	2.97207e-36
KLMX_40578	1.01253	8.46836	3.29706e-11	1.76715e-09
KLMX_40636	2.24479	3.46862	0.000215635	0.00233098
KLMX_40638	-2.26971	3.67515	0.000383337	0.00381413
KLMX_40640	-2.85425	2.80931	1.36089e-06	3.07823e-05
KLMX_40641	-2.75817	8.75589	2.34064e-16	2.45568e-14
KLMX_40644	2.23841	3.61772	1.6694e-06	3.63916e-05
KLMX_50005	1.25682	9.68957	1.7437e-17	2.14955e-15
KLMX_50048	1.29088	5.01524	1.71512e-05	0.000271067
KLMX_50131	-1.16543	3.62784	8.9915e-07	2.13159e-05
KLMX_50150	-2.13287	8.06951	0.000133516	0.00159026
KLMX_50158	1.94566	4.19396	5.19243e-06	9.92398e-05
KLMX_50227	-2.50923	4.48664	1.13119e-11	6.72036e-10
KLMX_50255	-1.88764	9.48939	2.24249e-12	1.49429e-10
KLMX_50271	-1.38561	6.06081	2.46493e-14	2.13238e-12
KLMX_50299	-1.01052	10.2537	1.73986e-07	4.87457e-06
KLMX_50327	-1.8311	6.53979	3.22319e-11	1.76477e-09
KLMX_50334	-2.45028	1.28128	4.13116e-07	1.06098e-05
KLMX_50345	-1.20395	7.33906	7.09928e-14	5.73878e-12
KLMX_50346	-1.73849	2.10831	0.000507489	0.00473945
KLMX_50358	-2.87884	9.80499	1.07176e-10	5.23255e-09
KLMX_50360	-2.87397	5.53802	5.21395e-09	2.00859e-07
KLMX_50367	1.94843	6.5006	3.31157e-17	3.88794e-15
KLMX_50406	1.35988	5.61772	5.64114e-06	0.000105365
KLMX_50462	-3.77434	8.33474	9.44663e-56	1.16453e-52
KLMX_50483	3.53414	10.2067	6.33484e-05	0.00082857
KLMX_50492	2.79229	8.73896	7.4069e-13	5.37109e-11
KLMX_50532	1.35007	4.63366	0.000462163	0.0044251
KLMX_50533	1.4349	4.57147	0.000211761	0.00232043
KLMX_50621	2.13267	4.83617	1.06246e-18	1.45528e-16
KLMX_50622	2.39099	3.63575	3.83009e-16	3.93462e-14
KLMX_50624	1.30633	3.77825	1.59836e-05	0.000255893
KLMX_60004	-1.54402	5.61786	9.61914e-16	9.30039e-14
KLMX_60009	1.26289	2.03263	1.22689e-05	0.000204385
KLMX_60047	1.09171	6.68194	3.9595e-07	1.02909e-05
KLMX_60076	1.36453	5.25387	1.66769e-07	4.69909e-06
KLMX_60080	-3.01645	8.21311	4.94977e-27	1.87749e-24
KLMX_60132	-1.082	6.48857	7.91237e-20	1.30053e-17
KLMX_60189	2.68319	10.4195	1.08735e-26	3.57449e-24
KLMX_60203	-2.00236	0.638005	7.01718e-07	1.73009e-05
KLMX_60220	1.49898	3.07056	3.19953e-06	6.38741e-05
KLMX_60314	1.05945	5.26041	3.61599e-08	1.15782e-06
KLMX_60334	-6.06387	5.48388	3.06521e-167	1.51145e-163
KLMX_60382	-1.90264	5.89654	1.90567e-10	8.86494e-09
KLMX_60427	-3.9141	4.7876	3.14794e-22	7.39166e-20
KLMX_60449	-1.0046	7.17752	0.000915214	0.00780782
KLMX_60524	3.61636	5.37944	3.33732e-10	1.48255e-08
KLMX_60551	1.08003	7.96684	5.81928e-11	2.95823e-09
KLMX_70048	1.9497	2.43779	2.64598e-05	0.000401148
KLMX_70090	-1.36396	7.59174	2.06259e-08	6.87204e-07
KLMX_70101	-3.11729	5.29872	4.35917e-05	0.000595432
KLMX_70179	2.33304	8.20581	4.01782e-13	2.95699e-11
KLMX_70302	-1.57791	7.93683	4.70585e-24	1.36497e-21
KLMX_70349	-1.11984	9.14431	8.14574e-07	1.95935e-05
KLMX_70371	-1.0818	4.82396	7.70466e-08	2.34517e-06
KLMX_70393	-1.07051	6.15562	1.80297e-20	3.55617e-18
KLMX_70415	-2.65841	9.27602	1.28031e-31	6.31319e-29
KLMX_70420	1.50545	4.28461	0.000894171	0.00765479
KLMX_70428	-1.28197	10.5684	3.57273e-08	1.15145e-06
KLMX_70429	-1.68824	10.4675	3.26828e-23	8.48205e-21
KLMX_70437	-4.65409	1.32867	5.14892e-12	3.25504e-10
KLMX_70438	-2.04029	5.4312	1.06608e-21	2.38947e-19
KLMX_70446	2.16707	4.5827	6.74247e-05	0.000870344
KLMX_80004	-1.75903	8.22817	5.34672e-11	2.74632e-09
KLMX_80006	-1.31625	11.5896	3.0775e-06	6.17137e-05
KLMX_80007	-3.65148	2.11251	1.58545e-06	3.50577e-05
KLMX_80009	-1.36483	7.6461	7.78152e-07	1.88092e-05
KLMX_80011	-2.5008	6.9013	1.99822e-14	1.7595e-12
KLMX_80014	-1.19082	4.69431	0.000189157	0.00211504
KLMX_80016	-1.5069	10.1339	4.08816e-23	1.00794e-20
KLMX_80017	-1.01775	5.09319	5.39203e-06	0.00010187
KLMX_80020	-1.41402	7.01284	0.000719172	0.00633257
KLMX_80031	-1.71146	5.66629	1.52155e-12	1.05673e-10
KLMX_80057	-1.31528	8.09063	0.000236263	0.00251081
KLMX_80064	-4.17195	2.20305	6.06677e-15	5.53986e-13
KLMX_80141	-1.22772	6.87327	6.04692e-06	0.000110435
KLMX_80179	1.00005	5.76588	0.00013873	0.00164442
KLMX_80188	-1.76053	8.15809	1.5776e-08	5.43995e-07
KLMX_80304	-1.29852	2.24982	0.000209226	0.00230243
KLMX_80416	-1.44898	9.11094	2.95988e-05	0.00043438
KLMX_80424	1.78125	4.67083	0.000639204	0.00575162

## Sheet: DE_analysis_Std_vs_HiT
genes	logFC	logCPM	PValue	FDR
KLMX_60334	-4.68817	5.76687	5.86302e-84	2.89106e-80
KLMX_30338	-2.96234	7.28671	2.06103e-56	5.08148e-53
KLMX_20315	-3.41505	8.5819	1.24079e-29	2.03945e-26
KLMX_30017	-2.90274	6.4851	2.68432e-29	3.3091e-26
KLMX_60270	4.97876	6.46863	1.22415e-25	1.20726e-22
KLMX_50030	1.7944	6.55703	5.80922e-24	4.77421e-21
KLMX_60296	-7.30502	4.58829	1.44119e-23	1.01522e-20
KLMX_10367	1.72206	7.70727	2.21403e-23	1.36467e-20
KLMX_10443	2.56649	6.14652	2.9169e-23	1.59814e-20
KLMX_40326	1.84888	7.80424	5.24972e-20	2.58864e-17
KLMX_40280	1.51663	7.21097	1.99882e-16	8.96016e-14
KLMX_10012	3.54583	4.10255	4.05083e-16	1.66455e-13
KLMX_70441	1.56843	7.45182	4.55174e-16	1.72651e-13
KLMX_30717	1.36638	5.82324	9.77821e-16	3.44403e-13
KLMX_10816	2.92926	4.48241	3.52283e-15	1.15807e-12
KLMX_10011	3.31218	2.49255	7.6969e-15	2.37209e-12
KLMX_60245	1.32537	6.08498	1.32926e-14	3.84719e-12
KLMX_40112	1.59382	5.2784	1.40437e-14	3.84719e-12
KLMX_50263	1.95255	3.65444	4.7354e-14	1.22875e-11
KLMX_30012	-2.60341	6.67806	4.98376e-14	1.22875e-11
KLMX_40154	-2.47514	8.81529	1.15721e-13	2.71723e-11
KLMX_40545	2.31064	9.68249	1.36213e-13	3.05304e-11
KLMX_10010	5.49425	3.46787	2.05902e-12	4.41435e-10
KLMX_70090	-2.27998	7.57033	8.45452e-12	1.73705e-09
KLMX_60001	1.64854	4.63402	1.10604e-11	2.18155e-09
KLMX_40275	1.10817	7.01792	1.54303e-11	2.92641e-09
KLMX_50397	1.91994	4.2165	1.88939e-11	3.45058e-09
KLMX_50531	1.39659	7.245	2.16347e-11	3.68556e-09
KLMX_50483	3.46903	9.8869	2.23671e-11	3.68556e-09
KLMX_10665	1.45441	5.39141	2.25789e-11	3.68556e-09
KLMX_70099	1.33926	7.19651	2.31702e-11	3.68556e-09
KLMX_20422	1.96949	13.4447	4.98382e-11	7.67976e-09
KLMX_40641	-2.89203	8.94762	6.68497e-11	9.98897e-09
KLMX_70104	1.3685	5.4436	7.68509e-11	1.09217e-08
KLMX_30083	1.06346	6.54986	7.75218e-11	1.09217e-08
KLMX_80015	-1.00233	7.33728	8.37384e-11	1.14698e-08
KLMX_40134	4.81172	7.32731	1.44419e-10	1.92467e-08
KLMX_30321	-2.65401	6.28158	1.62569e-10	2.10954e-08
KLMX_20570	1.04065	8.05815	5.60039e-10	7.0809e-08
KLMX_70216	-3.05241	3.73473	5.88111e-10	7.24994e-08
KLMX_50470	1.293	7.23322	6.67579e-10	7.88338e-08
KLMX_60301	-1.83585	8.3517	6.7147e-10	7.88338e-08
KLMX_70013	1.16721	5.27673	6.96343e-10	7.9496e-08
KLMX_10603	1.18154	7.40257	7.25476e-10	7.9496e-08
KLMX_50054	1.19455	7.48619	7.74485e-10	8.30214e-08
KLMX_70429	-1.42666	10.6636	7.97258e-10	8.36443e-08
KLMX_80365	1.46837	9.98931	8.95868e-10	9.20318e-08
KLMX_60515	1.11736	4.93016	9.93008e-10	9.9929e-08
KLMX_70339	1.05537	8.00563	1.18438e-09	1.16804e-07
KLMX_20607	1.65443	6.27091	1.21829e-09	1.17792e-07
KLMX_30077	1.03621	5.47909	1.2482e-09	1.17943e-07
KLMX_10004	1.73594	4.4879	1.26769e-09	1.17943e-07
KLMX_30018	1.44045	4.83527	1.41185e-09	1.28923e-07
KLMX_70321	-1.37739	5.70935	1.4396e-09	1.29066e-07
KLMX_20316	-2.67888	7.17216	1.47292e-09	1.29696e-07
KLMX_20454	-1.53675	9.28351	1.77844e-09	1.53851e-07
KLMX_40235	1.19182	8.52702	2.32152e-09	1.97369e-07
KLMX_40455	-1.31606	8.07843	2.68785e-09	2.2464e-07
KLMX_30019	1.27698	5.233	2.966e-09	2.43756e-07
KLMX_30306	2.13551	5.38911	3.48429e-09	2.77322e-07
KLMX_30618	1.06446	5.53312	3.48691e-09	2.77322e-07
KLMX_20451	-3.27926	5.16946	3.56085e-09	2.78707e-07
KLMX_80416	-2.91833	9.04909	4.0888e-09	3.1503e-07
KLMX_60472	-1.45735	7.83406	4.16613e-09	3.16049e-07
KLMX_10197	1.21114	6.2232	4.27526e-09	3.17073e-07
KLMX_40169	-1.94215	6.05897	4.41875e-09	3.20424e-07
KLMX_60022	1.16892	9.50697	5.33904e-09	3.708e-07
KLMX_10433	1.32103	8.20369	5.7474e-09	3.93617e-07
KLMX_20809	1.16107	8.36988	8.36454e-09	5.65008e-07
KLMX_60108	1.63489	7.10639	9.90589e-09	6.6008e-07
KLMX_80243	-1.05377	7.98882	1.07395e-08	7.06088e-07
KLMX_10631	-1.17557	7.48778	1.27084e-08	8.24538e-07
KLMX_40107	-1.36206	8.17384	1.32211e-08	8.46663e-07
KLMX_60516	1.12532	7.8888	1.4325e-08	9.05599e-07
KLMX_50363	1.61556	5.69464	1.7169e-08	1.07165e-06
KLMX_50462	-1.69102	8.77037	2.06755e-08	1.27439e-06
KLMX_30615	-1.17534	4.84174	2.22719e-08	1.35584e-06
KLMX_70415	-1.7955	9.58382	2.63142e-08	1.58238e-06
KLMX_10344	1.56549	6.79184	2.70977e-08	1.60986e-06
KLMX_10209	-1.22833	8.78477	2.96036e-08	1.7378e-06
KLMX_50063	1.18873	8.0387	3.38902e-08	1.96603e-06
KLMX_20187	-1.07087	5.69964	4.68032e-08	2.68357e-06
KLMX_60126	-1.50739	8.95924	6.11473e-08	3.46572e-06
KLMX_70305	-1.44346	11.6326	6.98067e-08	3.91155e-06
KLMX_30034	-1.27197	6.09083	7.8669e-08	4.35861e-06
KLMX_20481	-1.15251	4.63871	8.28038e-08	4.51822e-06
KLMX_10179	1.05979	5.91689	8.33822e-08	4.51822e-06
KLMX_20581	1.1111	9.32974	9.30849e-08	4.98915e-06
KLMX_70417	1.03172	8.16805	1.03878e-07	5.44919e-06
KLMX_50525	-1.02621	8.28371	1.31158e-07	6.8078e-06
KLMX_30035	-1.12462	8.21165	1.34383e-07	6.90253e-06
KLMX_10355	1.09888	4.58074	1.52043e-07	7.7291e-06
KLMX_80140	1.09558	6.95596	1.90651e-07	9.59284e-06
KLMX_40636	1.59505	2.80899	2.14718e-07	1.06947e-05
KLMX_20583	-1.33679	8.22596	2.24791e-07	1.10845e-05
KLMX_60003	2.30817	3.06876	2.36234e-07	1.13432e-05
KLMX_50020	1.81409	6.47871	2.3694e-07	1.13432e-05
KLMX_40138	1.85313	8.25989	2.46372e-07	1.16814e-05
KLMX_20260	2.27115	2.61677	2.89537e-07	1.32313e-05
KLMX_10014	1.1302	5.62256	2.89794e-07	1.32313e-05
KLMX_20101	-3.12258	9.02932	2.99664e-07	1.34407e-05
KLMX_10020	-1.53654	6.17228	3.00845e-07	1.34407e-05
KLMX_20457	1.41564	6.13193	3.02559e-07	1.34407e-05
KLMX_40417	1.04497	8.41988	4.5423e-07	1.98213e-05
KLMX_30037	1.10796	6.14226	4.68327e-07	2.02572e-05
KLMX_30515	-1.02785	6.69913	4.72807e-07	2.02731e-05
KLMX_50018	-2.66043	8.793	6.3371e-07	2.64816e-05
KLMX_80011	-2.12666	7.13823	6.71822e-07	2.78383e-05
KLMX_60186	1.33727	3.83697	7.2733e-07	2.96926e-05
KLMX_10709	-1.22367	8.456	7.28617e-07	2.96926e-05
KLMX_30335	-1.71517	7.44366	7.35406e-07	2.97237e-05
KLMX_20812	2.85611	2.10719	7.66116e-07	3.07132e-05
KLMX_10018	1.37359	5.35947	8.13195e-07	3.20789e-05
KLMX_30437	1.14806	10.4536	8.4971e-07	3.32533e-05
KLMX_40253	1.56016	3.13041	8.8431e-07	3.43349e-05
KLMX_60552	-1.11777	6.04752	9.5243e-07	3.66909e-05
KLMX_10140	-2.41958	2.15375	1.00065e-06	3.79752e-05
KLMX_20544	1.1256	6.24557	1.00117e-06	3.79752e-05
KLMX_10343	1.15628	6.21133	1.01032e-06	3.79856e-05
KLMX_10680	1.51069	7.25344	1.01685e-06	3.79856e-05
KLMX_20126	1.11784	6.17889	1.10307e-06	4.08967e-05
KLMX_20295	1.91017	2.61018	1.15109e-06	4.23582e-05
KLMX_20436	1.55397	3.86169	1.17864e-06	4.30509e-05
KLMX_80299	-1.12821	7.64252	1.30406e-06	4.69365e-05
KLMX_20517	1.5484	2.75555	1.36572e-06	4.87997e-05
KLMX_10453	1.94836	3.81751	1.41679e-06	5.02605e-05
KLMX_70446	1.79924	4.12398	1.75264e-06	6.04356e-05
KLMX_10484	2.70803	8.68574	1.91646e-06	6.56255e-05
KLMX_30473	-1.66771	7.28468	1.97591e-06	6.71946e-05
KLMX_60220	1.58869	2.98647	2.0595e-06	6.90842e-05
KLMX_80196	1.30093	9.4119	2.45281e-06	8.02945e-05
KLMX_30147	-1.09456	10.6669	2.8043e-06	8.97923e-05
KLMX_10527	-1.24393	7.46632	3.00135e-06	9.48697e-05
KLMX_80372	-1.05392	4.37505	3.03002e-06	9.51658e-05
KLMX_70011	1.20843	9.47032	3.19532e-06	9.90952e-05
KLMX_10618	1.19158	5.85303	3.93694e-06	0.000120578
KLMX_40531	1.12431	7.75464	4.59078e-06	0.000137195
KLMX_20376	1.18303	5.0532	6.00148e-06	0.000174078
KLMX_60133	1.20569	4.50255	7.34772e-06	0.000210649
KLMX_30727	1.29915	3.83287	7.70641e-06	0.000219655
KLMX_70351	-1.04559	4.94006	9.59049e-06	0.000267179
KLMX_10845	1.61224	4.24476	1.03873e-05	0.000286144
KLMX_10646	1.81044	2.54835	1.09231e-05	0.000295945
KLMX_50624	1.49908	3.77519	1.1085e-05	0.000298688
KLMX_60127	-1.2114	9.12669	1.16943e-05	0.000313396
KLMX_70377	-1.16582	8.8871	1.23503e-05	0.000325664
KLMX_40387	1.00141	5.91052	1.26374e-05	0.000329708
KLMX_80031	-1.22282	5.91111	1.30022e-05	0.000337442
KLMX_30344	1.00157	6.8018	1.37931e-05	0.000356093
KLMX_70002	1.56944	4.42321	1.41555e-05	0.000360787
KLMX_80304	1.43624	3.50428	1.71941e-05	0.000430377
KLMX_50452	1.13292	4.51609	1.73836e-05	0.000432407
KLMX_40644	1.61508	2.97648	1.79465e-05	0.00043809
KLMX_10792	2.51988	3.43036	1.85213e-05	0.000449894
KLMX_70094	-1.08622	3.82989	2.04971e-05	0.00048129
KLMX_80270	1.00045	4.25134	2.26117e-05	0.00052102
KLMX_80318	1.92919	5.68325	2.79944e-05	0.000630321
KLMX_50621	1.18052	4.00378	3.14166e-05	0.000694687
KLMX_20262	-1.42594	11.9965	3.54069e-05	0.000775962
KLMX_20479	-1.03058	7.3594	3.60226e-05	0.000785963
KLMX_60294	2.65084	3.01209	3.66707e-05	0.000796577
KLMX_20261	-1.05883	9.07586	4.0221e-05	0.000862303
KLMX_10401	-1.60949	5.40273	4.1948e-05	0.00087872
KLMX_80276	1.43897	1.21775	4.2056e-05	0.00087872
KLMX_10800	-1.11342	7.61157	4.5143e-05	0.000925388
KLMX_40278	1.04794	8.55096	4.53192e-05	0.000925388
KLMX_10228	1.47184	11.3813	5.60853e-05	0.00111067
KLMX_50080	1.0373	7.89468	5.81613e-05	0.00114717
KLMX_10556	1.24423	3.81319	6.21875e-05	0.0012217
KLMX_60369	1.52905	2.23999	6.37022e-05	0.00123668
KLMX_50346	1.26898	3.37454	6.57529e-05	0.00127148
KLMX_60524	2.20904	3.94904	7.45047e-05	0.00141301
KLMX_20220	-1.14024	11.9029	7.64303e-05	0.00144398
ENSRNA049515080	-1.66205	3.26086	7.9851e-05	0.00148025
KLMX_80095	-1.01254	8.61753	8.22634e-05	0.00151704
KLMX_10007	1.59691	2.44766	9.0295e-05	0.00163093
KLMX_10262	-1.12	6.73906	9.4115e-05	0.00168145
KLMX_10482	1.81046	1.97942	9.74051e-05	0.00170927
KLMX_10195	-1.01753	7.55188	0.00010707	0.00182897
KLMX_60261	-1.26651	3.0251	0.000107194	0.00182897
KLMX_10143	-1.39376	8.0955	0.000107626	0.00183002
KLMX_60427	1.52277	6.50505	0.000115046	0.00194279
KLMX_50198	-1.09489	9.45295	0.00012547	0.00210439
KLMX_30015	-1.46856	4.86571	0.000131673	0.00218856
KLMX_10750	1.60454	5.44401	0.000133491	0.00220149
KLMX_30093	-1.3145	8.31417	0.000143916	0.00235764
KLMX_70282	-1.25104	6.97004	0.000149946	0.00244021
KLMX_80424	1.38382	4.24205	0.000152695	0.00246058
KLMX_30337	-1.07671	4.66865	0.000155499	0.00249762
KLMX_20491	-1.01207	8.32316	0.000156611	0.00250087
KLMX_20282	1.04082	4.47632	0.000176771	0.00275552
KLMX_70438	-1.45937	5.69737	0.000179258	0.00277267
KLMX_80014	-1.47431	4.74774	0.000227178	0.00343625
KLMX_20194	-1.29996	8.53886	0.000243219	0.00363428
KLMX_40348	1.74128	6.49743	0.000263896	0.00386133
KLMX_30417	1.21192	7.74147	0.000279352	0.0040754
KLMX_40078	1.10404	9.15871	0.0002893	0.00414691
KLMX_50048	-1.31687	3.84066	0.000320188	0.00444745
KLMX_50334	1.61384	2.89995	0.000333184	0.00457134
KLMX_30277	-1.02243	7.73289	0.000361875	0.00488878
KLMX_20099	-1.11804	3.95316	0.000370467	0.00495061
KLMX_80004	-1.95379	8.35032	0.000372365	0.00496252
ENSRNA049514501	1.33581	2.7629	0.000375526	0.00499116
KLMX_40019	1.05557	3.65126	0.000383638	0.00504971
KLMX_20062	1.5607	7.73632	0.000395188	0.00516889
KLMX_10555	1.7204	10.3577	0.000412233	0.00536338
KLMX_70384	1.53645	6.46568	0.000422956	0.00545968
KLMX_60224	1.59198	6.51893	0.000435807	0.00556727
KLMX_40300	2.20979	4.15132	0.000451011	0.0057024
KLMX_10525	-1.55651	13.5317	0.000471336	0.00591389
KLMX_80127	1.99071	4.59921	0.000479131	0.00594428
KLMX_60382	1.44204	7.31218	0.000486386	0.00601095
KLMX_10284	2.20421	5.93124	0.000517936	0.00633733
KLMX_70175	2.63064	2.23033	0.000531157	0.00648301
KLMX_50574	-1.47541	9.7956	0.000583313	0.00699834
KLMX_70215	-1.04766	8.95467	0.000605768	0.00718039
KLMX_50395	1.06875	3.68537	0.000682312	0.00791643
KLMX_60112	1.07815	4.75152	0.000706944	0.00814472
KLMX_30097	-1.38038	5.20893	0.00079832	0.00894662
KLMX_10329	-3.23704	3.38801	0.000825895	0.00913108
KLMX_80064	-1.66096	2.67071	0.000857139	0.00937151
KLMX_10456	1.44096	1.57331	0.000877839	0.00955546
KLMX_10480	-2.58161	6.02137	0.000925501	0.0099643
