# Supplementary material for: Identification of a novel gene required for competitive growth at high temperature in the thermotolerant yeast Kluyveromyces marxianus
Source: Microbiology (Reading). 2022 Mar 25;168(3):001148. doi: 10.1099/mic.0.001148 (PMC9558357; doi:10.1099/mic.0.001148)
Supplement: Supplementary material 6 [file mic-168-1148-s006.xlsx]

## Sheet: Sheet1
genes	logFC	logCPM	PValue	FDR
ENSRNA049514773	-2.59703	0.447383	7.36292e-06	0.000131546
ENSRNA049515095	-1.25517	1.87422	0.000152603	0.00176226
ENSRNA049515208	-1.33268	3.85388	0.000697304	0.00617042
ENSRNA049515775	-1.47453	1.08674	0.00116149	0.00941991
KLMX_10004	1.56129	4.51746	2.34169e-10	1.06916e-08
KLMX_10006	2.50335	2.88895	1.57803e-19	2.43164e-17
KLMX_10007	2.65232	3.44645	4.18845e-16	4.13065e-14
KLMX_10010	7.89857	6.14142	7.47242e-38	5.26379e-35
KLMX_10012	4.46555	5.22548	2.44244e-06	5.0182e-05
KLMX_10018	1.48839	5.5739	2.12993e-10	9.8156e-09
KLMX_10066	1.06956	6.74043	4.16731e-05	0.000573995
KLMX_10070	-2.02483	4.88163	1.2449e-07	3.65393e-06
KLMX_10073	-1.94696	6.45716	7.2668e-14	5.77945e-12
KLMX_10074	-1.6747	6.90011	1.18986e-06	2.74168e-05
KLMX_10077	-1.55512	3.17039	6.71805e-12	4.14084e-10
KLMX_10176	1.50765	9.81279	2.64605e-17	3.18236e-15
KLMX_10190	-1.79567	3.78255	0.000559459	0.00514681
KLMX_10228	-1.16023	10.1379	0.000108549	0.00132162
KLMX_10286	1.27166	6.7929	2.65443e-07	7.11358e-06
KLMX_10287	1.3035	5.94321	8.11756e-05	0.00102111
KLMX_10318	1.04725	5.0066	7.8326e-10	3.38794e-08
KLMX_10329	-2.84001	3.20649	0.000175654	0.00199115
KLMX_10367	-2.86857	5.94819	5.1493e-17	5.90493e-15
KLMX_10383	-1.09823	7.33435	0.000148475	0.00172672
KLMX_10386	1.54972	8.20521	5.28409e-11	2.74272e-09
KLMX_10401	-1.04671	5.4203	0.00107637	0.00893531
KLMX_10433	-1.28792	7.01816	9.50747e-13	6.69733e-11
KLMX_10453	-1.6837	2.11566	0.000298749	0.00306902
KLMX_10484	3.40192	9.53037	0.000364364	0.00365178
KLMX_10494	-1.21445	6.34563	4.77369e-06	9.19494e-05
KLMX_10525	-1.56257	13.3912	2.86056e-05	0.000425488
KLMX_10526	1.6027	7.50636	0.000144441	0.00168777
KLMX_10527	-1.1725	7.37168	1.95013e-13	1.50252e-11
KLMX_10529	4.63583	7.12788	1.0608e-16	1.18882e-14
KLMX_10603	-1.29997	6.29909	2.08338e-23	5.70731e-21
KLMX_10631	-1.10908	7.39765	3.18692e-13	2.41764e-11
KLMX_10663	-1.74045	10.2022	7.59856e-20	1.29202e-17
KLMX_10703	-1.29743	8.05714	1.47385e-07	4.22532e-06
KLMX_10704	-1.23591	6.21867	9.48793e-25	2.92406e-22
KLMX_10766	-1.29456	8.09045	1.65321e-11	9.59055e-10
KLMX_10792	3.00231	4.06482	1.50426e-08	5.2236e-07
KLMX_10800	-1.7465	7.33376	8.41991e-20	1.33931e-17
KLMX_10833	5.15869	6.28228	2.78104e-20	5.27434e-18
KLMX_10838	-1.12298	5.68619	0.00109928	0.00906446
KLMX_10845	1.98325	4.68328	0.000401774	0.00393866
KLMX_20004	-1.74863	2.3094	1.75225e-06	3.78962e-05
KLMX_20005	-1.11568	2.61392	0.00016681	0.00190403
KLMX_20006	-1.22396	5.28971	7.29755e-11	3.63477e-09
KLMX_20011	-1.62863	10.7408	3.2769e-15	3.10738e-13
KLMX_20030	1.24362	11.3599	1.00331e-10	4.9473e-09
KLMX_20044	-2.96037	8.34456	2.97939e-30	1.33558e-27
KLMX_20101	-2.78485	8.85189	7.31438e-09	2.76808e-07
KLMX_20107	-1.20986	10.0869	7.99739e-06	0.000141345
KLMX_20156	-1.06884	9.11731	1.038e-07	3.10204e-06
KLMX_20166	-4.74223	8.28715	3.70669e-12	2.37373e-10
KLMX_20250	-1.62941	4.20249	2.10839e-05	0.000327965
KLMX_20256	-1.0441	10.4071	1.79965e-12	1.23251e-10
KLMX_20282	1.44658	4.86081	0.00117464	0.00951093
KLMX_20283	-2.64183	0.90424	2.13323e-06	4.47615e-05
KLMX_20295	-1.56503	0.973797	1.70347e-05	0.000270961
KLMX_20315	-2.90504	8.40869	6.11441e-37	3.76877e-34
KLMX_20316	-7.70264	6.76933	6.11441e-37	1.12197e-99
KLMX_20324	-1.32155	5.3342	4.11055e-06	8.04331e-05
KLMX_20376	1.09155	5.10388	3.07096e-05	0.000448015
KLMX_20413	-1.06582	1.88511	0.00121451	0.00981761
KLMX_20451	-3.73198	4.91062	1.117e-20	2.29496e-18
KLMX_20477	-1.9863	4.36434	1.04162e-11	6.26369e-10
KLMX_20501	-1.03561	7.61224	1.34797e-06	3.07096e-05
KLMX_20544	1.55975	6.66454	3.17273e-18	4.2283e-16
KLMX_20580	-4.58408	1.17221	4.98245e-11	2.61366e-09
KLMX_20713	-2.5075	4.99042	3.55214e-09	1.40125e-07
KLMX_20714	-1.21329	3.63759	5.7735e-06	0.000107027
KLMX_20768	-2.30175	8.38464	7.55576e-27	2.66125e-24
KLMX_20769	-1.05319	8.32872	5.55588e-07	1.38364e-05
KLMX_20798	2.3948	8.78315	3.63042e-20	6.63023e-18
KLMX_20827	1.85449	4.7866	1.9033e-19	2.84399e-17
KLMX_20828	2.57887	3.52126	4.07237e-15	3.78884e-13
KLMX_30011	1.32814	10.0268	1.68052e-11	9.63566e-10
KLMX_30012	1.28744	8.044	2.03613e-08	6.87204e-07
KLMX_30017	1.32863	7.90718	7.35386e-09	2.76808e-07
KLMX_30077	-1.63677	4.3721	5.44273e-09	2.08047e-07
KLMX_30097	-1.41229	5.07287	1.457e-06	3.25089e-05
KLMX_30243	-3.91785	5.5308	2.82573e-67	4.64455e-64
KLMX_30244	-1.23587	7.09193	1.26477e-21	2.71157e-19
KLMX_30276	-1.14918	7.28442	2.8809e-09	1.1644e-07
KLMX_30277	-1.51698	7.48917	1.88563e-11	1.06874e-09
KLMX_30279	-1.27815	1.86457	0.000829886	0.00716667
KLMX_30321	-1.92406	6.20697	2.32118e-08	7.6817e-07
KLMX_30322	-1.06534	6.21148	1.31799e-08	4.70941e-07
KLMX_30338	-6.02765	6.92338	1.38033e-38	1.1344e-35
KLMX_30352	-2.28039	7.60268	2.1687e-06	4.53129e-05
KLMX_30353	-2.19262	5.89548	1.39267e-05	0.000228908
KLMX_30457	1.06722	5.61008	4.06915e-16	4.0949e-14
KLMX_30473	-1.00147	7.32779	6.33056e-05	0.00082857
KLMX_30567	-1.05416	6.63856	3.52188e-13	2.63127e-11
KLMX_30607	1.16023	9.62931	8.09658e-10	3.47167e-08
KLMX_30619	-3.72601	6.62771	5.99308e-28	2.46266e-25
KLMX_30644	-1.11535	9.3191	3.89671e-11	2.06609e-09
KLMX_30660	-1.0534	9.99094	7.25352e-05	0.000924214
KLMX_30720	-1.11421	9.18537	2.69635e-14	2.29236e-12
KLMX_30727	2.12638	4.58733	4.1147e-08	1.28415e-06
KLMX_40003	1.47058	4.7431	2.5049e-05	0.000384787
KLMX_40049	-1.4534	8.04571	2.89363e-12	1.87743e-10
KLMX_40051	-2.09171	1.17437	3.0788e-06	6.17137e-05
KLMX_40079	2.36033	5.12482	1.48076e-10	6.98782e-09
KLMX_40088	6.32271	7.37172	5.26222e-20	9.26714e-18
KLMX_40089	-1.99223	4.4458	2.49153e-12	1.6381e-10
KLMX_40122	-2.4494	6.10191	5.41101e-14	4.52232e-12
KLMX_40154	-1.00623	8.96833	8.84277e-09	3.30331e-07
KLMX_40155	-2.22942	8.60087	6.25815e-33	3.42877e-30
KLMX_40161	-1.17245	6.12283	1.79248e-14	1.60704e-12
KLMX_40169	-1.90259	5.90325	1.68215e-16	1.84326e-14
KLMX_40210	-3.54458	4.3469	2.11274e-16	2.26477e-14
KLMX_40227	-1.4717	8.96537	1.08723e-06	2.54082e-05
KLMX_40255	1.16395	8.94668	9.3668e-18	1.1843e-15
KLMX_40289	1.32669	8.73429	6.10478e-19	8.60076e-17
KLMX_40295	1.05882	7.11849	4.30859e-18	5.59097e-16
KLMX_40314	-3.31535	5.27699	0.00015927	0.00182218
KLMX_40325	-1.06497	6.44572	9.4348e-13	6.69733e-11
KLMX_40348	-1.90172	4.88197	1.51411e-06	3.3631e-05
KLMX_40370	1.0123	7.00748	1.16718e-08	4.20099e-07
KLMX_40456	-1.04761	2.26746	0.000257953	0.00271208
KLMX_40545	-2.44954	7.55183	3.01366e-39	2.97207e-36
KLMX_40578	1.01253	8.46836	3.29706e-11	1.76715e-09
KLMX_40636	2.24479	3.46862	0.000215635	0.00233098
KLMX_40638	-2.26971	3.67515	0.000383337	0.00381413
KLMX_40640	-2.85425	2.80931	1.36089e-06	3.07823e-05
KLMX_40641	-2.75817	8.75589	2.34064e-16	2.45568e-14
KLMX_40644	2.23841	3.61772	1.6694e-06	3.63916e-05
KLMX_50005	1.25682	9.68957	1.7437e-17	2.14955e-15
KLMX_50048	1.29088	5.01524	1.71512e-05	0.000271067
KLMX_50131	-1.16543	3.62784	8.9915e-07	2.13159e-05
KLMX_50150	-2.13287	8.06951	0.000133516	0.00159026
KLMX_50158	1.94566	4.19396	5.19243e-06	9.92398e-05
KLMX_50227	-2.50923	4.48664	1.13119e-11	6.72036e-10
KLMX_50255	-1.88764	9.48939	2.24249e-12	1.49429e-10
KLMX_50271	-1.38561	6.06081	2.46493e-14	2.13238e-12
KLMX_50299	-1.01052	10.2537	1.73986e-07	4.87457e-06
KLMX_50327	-1.8311	6.53979	3.22319e-11	1.76477e-09
KLMX_50334	-2.45028	1.28128	4.13116e-07	1.06098e-05
KLMX_50345	-1.20395	7.33906	7.09928e-14	5.73878e-12
KLMX_50346	-1.73849	2.10831	0.000507489	0.00473945
KLMX_50358	-2.87884	9.80499	1.07176e-10	5.23255e-09
KLMX_50360	-2.87397	5.53802	5.21395e-09	2.00859e-07
KLMX_50367	1.94843	6.5006	3.31157e-17	3.88794e-15
KLMX_50406	1.35988	5.61772	5.64114e-06	0.000105365
KLMX_50462	-3.77434	8.33474	9.44663e-56	1.16453e-52
KLMX_50483	3.53414	10.2067	6.33484e-05	0.00082857
KLMX_50492	2.79229	8.73896	7.4069e-13	5.37109e-11
KLMX_50532	1.35007	4.63366	0.000462163	0.0044251
KLMX_50533	1.4349	4.57147	0.000211761	0.00232043
KLMX_50621	2.13267	4.83617	1.06246e-18	1.45528e-16
KLMX_50622	2.39099	3.63575	3.83009e-16	3.93462e-14
KLMX_50624	1.30633	3.77825	1.59836e-05	0.000255893
KLMX_60004	-1.54402	5.61786	9.61914e-16	9.30039e-14
KLMX_60009	1.26289	2.03263	1.22689e-05	0.000204385
KLMX_60047	1.09171	6.68194	3.9595e-07	1.02909e-05
KLMX_60076	1.36453	5.25387	1.66769e-07	4.69909e-06
KLMX_60080	-3.01645	8.21311	4.94977e-27	1.87749e-24
KLMX_60132	-1.082	6.48857	7.91237e-20	1.30053e-17
KLMX_60189	2.68319	10.4195	1.08735e-26	3.57449e-24
KLMX_60203	-2.00236	0.638005	7.01718e-07	1.73009e-05
KLMX_60220	1.49898	3.07056	3.19953e-06	6.38741e-05
KLMX_60314	1.05945	5.26041	3.61599e-08	1.15782e-06
KLMX_60334	-6.06387	5.48388	3.61599e-08	1.15782e-06
KLMX_60382	-1.90264	5.89654	1.90567e-10	8.86494e-09
KLMX_60427	-3.9141	4.7876	3.14794e-22	7.39166e-20
KLMX_60449	-1.0046	7.17752	0.000915214	0.00780782
KLMX_60524	3.61636	5.37944	3.33732e-10	1.48255e-08
KLMX_60551	1.08003	7.96684	5.81928e-11	2.95823e-09
KLMX_70048	1.9497	2.43779	2.64598e-05	0.000401148
KLMX_70090	-1.36396	7.59174	2.06259e-08	6.87204e-07
KLMX_70101	-3.11729	5.29872	4.35917e-05	0.000595432
KLMX_70179	2.33304	8.20581	4.01782e-13	2.95699e-11
KLMX_70302	-1.57791	7.93683	4.70585e-24	1.36497e-21
KLMX_70349	-1.11984	9.14431	8.14574e-07	1.95935e-05
KLMX_70371	-1.0818	4.82396	7.70466e-08	2.34517e-06
KLMX_70393	-1.07051	6.15562	1.80297e-20	3.55617e-18
KLMX_70415	-2.65841	9.27602	1.28031e-31	6.31319e-29
KLMX_70420	1.50545	4.28461	0.000894171	0.00765479
KLMX_70428	-1.28197	10.5684	3.57273e-08	1.15145e-06
KLMX_70429	-1.68824	10.4675	3.26828e-23	8.48205e-21
KLMX_70437	-4.65409	1.32867	5.14892e-12	3.25504e-10
KLMX_70438	-2.04029	5.4312	1.06608e-21	2.38947e-19
KLMX_70446	2.16707	4.5827	6.74247e-05	0.000870344
KLMX_80004	-1.75903	8.22817	5.34672e-11	2.74632e-09
KLMX_80006	-1.31625	11.5896	3.0775e-06	6.17137e-05
KLMX_80007	-3.65148	2.11251	1.58545e-06	3.50577e-05
KLMX_80009	-1.36483	7.6461	7.78152e-07	1.88092e-05
KLMX_80011	-2.5008	6.9013	1.99822e-14	1.7595e-12
KLMX_80014	-1.19082	4.69431	0.000189157	0.00211504
KLMX_80016	-1.5069	10.1339	4.08816e-23	1.00794e-20
KLMX_80017	-1.01775	5.09319	5.39203e-06	0.00010187
KLMX_80020	-1.41402	7.01284	0.000719172	0.00633257
KLMX_80031	-1.71146	5.66629	1.52155e-12	1.05673e-10
KLMX_80057	-1.31528	8.09063	0.000236263	0.00251081
KLMX_80064	-4.17195	2.20305	6.06677e-15	5.53986e-13
KLMX_80141	-1.22772	6.87327	6.04692e-06	0.000110435
KLMX_80179	1.00005	5.76588	0.00013873	0.00164442
KLMX_80188	-1.76053	8.15809	1.5776e-08	5.43995e-07
KLMX_80304	-1.29852	2.24982	0.000209226	0.00230243
KLMX_80416	-1.44898	9.11094	2.95988e-05	0.00043438
KLMX_80424	1.78125	4.67083	0.000639204	0.00575162
